# Supplementary material for: Ethyl 1-(2-bromo­propano­yl)-4-hydr­oxy-2,6-diphenyl-1,2,5,6-tetra­hydro­pyridine-3-carboxylate
Source: Acta Crystallogr Sect E Struct Rep Online. 2009 Jun 27;65(Pt 7):o1708–9. doi: 10.1107/S1600536809023836 (PMC2969390; doi:10.1107/S1600536809023836)
Supplement: Supplementary file 1 [file e-65-o1708-sup1.cif]

##############################################################################
###                                                                        ###
###        Electronic paper (Acta Crystallographica Section E)             ###
###                                                                        ###
##############################################################################
#                                                                            #
# This CIF contains the data in a paper accepted for publication in Acta     #
# Crystallographica Section E. It conforms to the requirements of Notes      #
# for Authors for Section E, and has been peer reviewed under the auspices   #
# of the IUCr Commission on Journals.                                        #
#                                                                            #
# Full details of the Crystallographic Information File format               #
# are given in the paper "The Crystallographic Information File (CIF):       #
# a New Standard Archive File for Crystallography" by S. R. Hall, F. H.      #
# Allen and I. D. Brown [Acta Cryst. (1991), A47, 655-685].                  #
#                                                                            #
# The current version of the core CIF dictionary is obtainable from          #
# ftp://ftp.iucr.org/pub/cif_core.dic. The current version number is 2.4.    #
#                                                                            #
# Software is freely available for graphical display of the structure(s) in  #
# this CIF.  For information consult the CIF home page http://www.iucr.org/  #
# cif/home.html                                                              #
#                                                                            #
# This file may be used for bona fide research purposes within the           #
# scientific community so long as proper attribution is given to the journal # 
# article from which it was obtained.                                        #
#                                                                            #
##############################################################################
                                             
data_I
_audit_creation_method     SHELXL-97
_chemical_name_systematic
;
Ethyl 1-(2-bromopropanoyl)-4-hydroxy-2,6-diphenyl-1,2,5,6-tetrahydropyridine-3-
carboxylate
;
_chemical_name_common     ?
_chemical_formula_moiety     'C23 H24 Br N O4'
_chemical_formula_sum     'C23 H24 Br N O4'
_chemical_formula_iupac     'C23 H24 Br N O4'
_chemical_formula_weight     458.34
_chemical_melting_point     ?
_symmetry_cell_setting     'Triclinic'
_symmetry_space_group_name_H-M     'P -1'
_symmetry_space_group_name_Hall     '-P 1'
loop_
    _symmetry_equiv_pos_as_xyz
    'x, y, z'
    '-x, -y, -z'
_cell_length_a     10.3970(4)
_cell_length_b     14.4874(6)
_cell_length_c     15.8580(7)
_cell_angle_alpha     65.457(2)
_cell_angle_beta     89.556(3)
_cell_angle_gamma     80.597(3)
_cell_volume     2138.80(15)
_cell_formula_units_Z     4
_cell_measurement_reflns_used     5388
_cell_measurement_theta_min     1.41
_cell_measurement_theta_max     25.0
_cell_measurement_temperature     293(2)
_exptl_crystal_description     Prism
_exptl_crystal_colour     colourless
_exptl_crystal_size_max     0.30
_exptl_crystal_size_mid     0.16
_exptl_crystal_size_min     0.16
_exptl_crystal_density_diffrn     1.423
_exptl_crystal_density_meas     ?
_exptl_crystal_density_method     'not measured'
_exptl_crystal_F_000     944
_exptl_absorpt_coefficient_mu     1.950
_exptl_absorpt_correction_type     multi-scan
_exptl_absorpt_process_details     '(SADABS; Bruker, 1999)'
_exptl_absorpt_correction_T_min     0.5995
_exptl_absorpt_correction_T_max     0.7491
_exptl_special_details
;
;
_diffrn_ambient_temperature     293(2)
_diffrn_radiation_type     MoK\a
_diffrn_radiation_wavelength     0.71073
_diffrn_radiation_source     'fine-focus sealed tube'
_diffrn_radiation_monochromator     graphite
_diffrn_measurement_device_type     'Bruker Kappa APEXII area-detector'
_diffrn_measurement_method     '\w and \f'
_diffrn_detector_area_resol_mean     ?
_diffrn_reflns_number     39210
_diffrn_reflns_av_R_equivalents     0.0411
_diffrn_reflns_av_sigmaI/netI     0.0372
_diffrn_reflns_theta_min     1.41
_diffrn_reflns_theta_max     25.00
_diffrn_reflns_theta_full     25.00
_diffrn_measured_fraction_theta_max     0.996
_diffrn_measured_fraction_theta_full     0.996
_diffrn_reflns_limit_h_min     -12
_diffrn_reflns_limit_h_max     12
_diffrn_reflns_limit_k_min     -17
_diffrn_reflns_limit_k_max     17
_diffrn_reflns_limit_l_min     -18
_diffrn_reflns_limit_l_max     18
_diffrn_standards_number     0
_diffrn_standards_interval_count     .
_diffrn_standards_interval_time     .
_diffrn_standards_decay_%     ?
_refine_special_details
;
Refinement of <i>F</i>^2^ against ALL reflections. The weighted <i>R</i>-factor
<i>wR</i> and goodness of fit <i>S</i> are based on <i>F</i>^2^, conventional
<i>R</i>-factors <i>R</i> are based on <i>F</i>, with <i>F</i> set to zero for
negative <i>F</i>^2^. The threshold expression of <i>F</i>^2^ >
\s(<i>F</i>^2^) is used only for calculating <i>R</i>-factors(gt) <i>etc</i>.
and is not relevant to the choice of reflections for refinement.
<i>R</i>-factors based on <i>F</i>^2^ are statistically about twice as large
as those based on <i>F</i>, and <i>R</i>- factors based on ALL data will be
even larger.
;
_reflns_number_total     7523
_reflns_number_gt     5075
_reflns_threshold_expression     I>2\s(I)
_refine_ls_structure_factor_coef     Fsqd
_refine_ls_matrix_type     full
_refine_ls_R_factor_all     0.0781
_refine_ls_R_factor_gt     0.0437
_refine_ls_wR_factor_gt     0.1124
_refine_ls_wR_factor_ref     0.1376
_refine_ls_goodness_of_fit_ref     1.037
_refine_ls_restrained_S_all     1.050
_refine_ls_number_reflns     7523
_refine_ls_number_parameters     545
_refine_ls_number_restraints     28
_refine_ls_hydrogen_treatment     constr
_refine_ls_weighting_scheme     calc
_refine_ls_weighting_details
         'calc w=1/[\s^2^(Fo^2^)+(0.0745P)^2^+0.8765P] where P=(Fo^2^+2Fc^2^)/3'
_atom_sites_solution_hydrogens     geom
_atom_sites_solution_primary     direct
_atom_sites_solution_secondary     difmap
_refine_ls_shift/su_max     0.001
_refine_ls_shift/su_mean     0.000
_refine_diff_density_max     0.671
_refine_diff_density_min     -0.442
_refine_ls_extinction_method     none
_refine_ls_extinction_coef     ?
loop_
    _atom_type_symbol
    _atom_type_description
    _atom_type_scat_dispersion_real
    _atom_type_scat_dispersion_imag
    _atom_type_scat_source
    'C' 'C' 0.0033 0.0016
                         'International Tables Vol C Tables 4.2.6.8 and 6.1.1.4'
    'H' 'H' 0.0000 0.0000
                         'International Tables Vol C Tables 4.2.6.8 and 6.1.1.4'
    'Br' 'Br' -0.2901 2.4595
                         'International Tables Vol C Tables 4.2.6.8 and 6.1.1.4'
    'N' 'N' 0.0061 0.0033
                         'International Tables Vol C Tables 4.2.6.8 and 6.1.1.4'
    'O' 'O' 0.0106 0.0060
                         'International Tables Vol C Tables 4.2.6.8 and 6.1.1.4'
_computing_data_collection     'APEX2 (Bruker, 2004)'
_computing_cell_refinement     'SAINT (Bruker, 2004)'
_computing_data_reduction     'SAINT (Bruker, 2004)'
_computing_structure_solution     'SIR92 (Altomare <i>et al.</i>,  1993)'
_computing_structure_refinement     'SHELXL97 (Sheldrick, 2008)'
_computing_molecular_graphics     'PLATON (Spek, 2009)'
_computing_publication_material     'SHELXL97 (Sheldrick, 2008'
loop_
    _atom_site_type_symbol
    _atom_site_label
    _atom_site_fract_x
    _atom_site_fract_y
    _atom_site_fract_z
    _atom_site_U_iso_or_equiv
    _atom_site_adp_type
    _atom_site_calc_flag
    _atom_site_refinement_flags
    _atom_site_occupancy
    _atom_site_disorder_assembly
    _atom_site_disorder_group
    Br Br1 0.72815(4) 0.34497(3) 0.35318(3) 0.06691(16) Uani d . 1 . .
    O O1 0.4992(3) 0.6538(3) 0.4898(2) 0.0827(9) Uani d . 1 . .
    H H1O 0.4404 0.7031 0.4635 0.124 Uiso calc R 1 . .
    O O2 0.7187(3) 0.5800(2) 0.18232(17) 0.0648(7) Uani d . 1 . .
    O O3 0.3824(3) 0.8162(3) 0.3556(3) 0.0932(11) Uani d . 1 . .
    O O4 0.4572(2) 0.8545(2) 0.2153(3) 0.0735(9) Uani d . 1 A .
    N N1 0.7565(2) 0.60133(19) 0.31187(18) 0.0376(6) Uani d . 1 . .
    C C1 0.6728(3) 0.7045(2) 0.2704(2) 0.0410(8) Uani d . 1 . .
    H H1 0.6197 0.7058 0.2190 0.049 Uiso calc R 1 . .
    C C2 0.5780(3) 0.7178(3) 0.3388(3) 0.0471(9) Uani d . 1 . .
    C C3 0.5863(4) 0.6480(3) 0.4287(3) 0.0551(10) Uani d . 1 . .
    C C4 0.6874(4) 0.5545(3) 0.4684(3) 0.0537(9) Uani d . 1 . .
    H H4A 0.6504 0.4954 0.4730 0.064 Uiso calc R 1 . .
    H H4B 0.7159 0.5431 0.5306 0.064 Uiso calc R 1 . .
    C C5 0.8039(3) 0.5633(3) 0.4097(2) 0.0413(8) Uani d . 1 . .
    H H5 0.8540 0.4936 0.4283 0.050 Uiso calc R 1 . .
    C C6 0.8963(3) 0.6295(2) 0.4207(2) 0.0380(7) Uani d . 1 . .
    C C7 0.8771(4) 0.6770(3) 0.4803(2) 0.0495(9) Uani d . 1 . .
    H H7 0.8057 0.6688 0.5168 0.059 Uiso calc R 1 . .
    C C8 0.9650(4) 0.7371(3) 0.4855(3) 0.0637(11) Uani d . 1 . .
    H H8 0.9521 0.7689 0.5259 0.076 Uiso calc R 1 . .
    C C9 1.0698(4) 0.7505(3) 0.4326(3) 0.0657(11) Uani d . 1 . .
    H H9 1.1269 0.7923 0.4357 0.079 Uiso calc R 1 . .
    C C10 1.0901(4) 0.7022(3) 0.3753(3) 0.0620(10) Uani d . 1 . .
    H H10 1.1624 0.7101 0.3397 0.074 Uiso calc R 1 . .
    C C11 1.0047(3) 0.6414(3) 0.3693(3) 0.0500(9) Uani d . 1 . .
    H H11 1.0205 0.6082 0.3302 0.060 Uiso calc R 1 . .
    C C12 0.7539(3) 0.7893(2) 0.2271(2) 0.0436(8) Uani d . 1 . .
    C C13 0.7646(3) 0.8605(3) 0.2614(3) 0.0545(9) Uani d . 1 . .
    H H13 0.7215 0.8575 0.3138 0.065 Uiso calc R 1 . .
    C C14 0.8385(4) 0.9366(3) 0.2192(4) 0.0774(13) Uani d . 1 . .
    H H14 0.8435 0.9848 0.2430 0.093 Uiso calc R 1 . .
    C C15 0.9037(5) 0.9417(4) 0.1433(4) 0.0887(16) Uani d . 1 . .
    H H15 0.9536 0.9929 0.1153 0.106 Uiso calc R 1 . .
    C C16 0.8953(5) 0.8708(4) 0.1086(3) 0.0835(15) Uani d . 1 . .
    H H16 0.9405 0.8733 0.0571 0.100 Uiso calc R 1 . .
    C C17 0.8201(4) 0.7953(3) 0.1493(3) 0.0640(11) Uani d . 1 . .
    H H17 0.8139 0.7482 0.1244 0.077 Uiso calc R 1 . .
    C C18 0.4657(4) 0.7992(3) 0.3062(4) 0.0636(11) Uani d . 1 . .
    C C19 0.3441(5) 0.9369(5) 0.1788(5) 0.118(2) Uani d D 1 . .
    H H19A 0.3326 0.9762 0.2160 0.141 Uiso calc PR 0.715(12) A 1
    H H19B 0.2654 0.9089 0.1790 0.141 Uiso calc PR 0.715(12) A 1
    H H19C 0.3742 1.0012 0.1472 0.141 Uiso d PR 0.285(12) A 2
    H H19D 0.2962 0.9402 0.2298 0.141 Uiso d PR 0.285(12) A 2
    C C20 0.3715(10) 1.0026(7) 0.0831(6) 0.129(4) Uani d PDU 0.715(12) A 1
    H H20A 0.2999 1.0589 0.0555 0.194 Uiso calc PR 0.715(12) A 1
    H H20B 0.3823 0.9626 0.0473 0.194 Uiso calc PR 0.715(12) A 1
    H H20C 0.4500 1.0290 0.0841 0.194 Uiso calc PR 0.715(12) A 1
    C C20' 0.261(2) 0.924(2) 0.1100(16) 0.136(11) Uani d PDU 0.285(12) A 2
    H H20D 0.1882 0.9797 0.0870 0.204 Uiso calc PR 0.285(12) A 2
    H H20E 0.2296 0.8597 0.1393 0.204 Uiso calc PR 0.285(12) A 2
    H H20F 0.3117 0.9232 0.0593 0.204 Uiso calc PR 0.285(12) A 2
    C C21 0.7694(3) 0.5460(3) 0.2606(2) 0.0429(8) Uani d . 1 . .
    C C22 0.8512(3) 0.4390(3) 0.3009(3) 0.0474(8) Uani d . 1 . .
    H H22 0.9132 0.4323 0.3502 0.057 Uiso calc R 1 . .
    C C23 0.9235(4) 0.4149(3) 0.2283(3) 0.0686(12) Uani d . 1 . .
    H H23A 0.9844 0.4612 0.2030 0.103 Uiso calc R 1 . .
    H H23B 0.8625 0.4228 0.1796 0.103 Uiso calc R 1 . .
    H H23C 0.9701 0.3452 0.2559 0.103 Uiso calc R 1 . .
    Br Br2 0.16044(4) 0.65873(3) 0.14248(3) 0.07332(17) Uani d . 1 . .
    O O5 0.0762(3) 0.3339(3) 0.0151(2) 0.0923(10) Uani d . 1 . .
    H H5O 0.0614 0.2749 0.0371 0.139 Uiso calc R 1 . .
    O O6 0.2515(3) 0.4273(2) 0.31396(18) 0.0669(8) Uani d . 1 . .
    O O7 0.0454(3) 0.1660(3) 0.1541(3) 0.0980(11) Uani d . 1 . .
    O O8 0.1301(3) 0.1399(2) 0.2932(2) 0.0769(9) Uani d . 1 B .
    N N2 0.3001(3) 0.40012(19) 0.18645(18) 0.0390(6) Uani d . 1 . .
    C C24 0.2625(3) 0.2972(2) 0.2320(2) 0.0413(8) Uani d . 1 . .
    H H24 0.2060 0.2995 0.2811 0.050 Uiso calc R 1 . .
    C C25 0.1797(3) 0.2780(3) 0.1653(3) 0.0492(9) Uani d . 1 . .
    C C26 0.1563(3) 0.3448(3) 0.0751(3) 0.0600(11) Uani d . 1 . .
    C C27 0.2110(4) 0.4402(3) 0.0324(3) 0.0575(10) Uani d . 1 . .
    H H27A 0.1458 0.4982 0.0285 0.069 Uiso calc R 1 . .
    H H27B 0.2332 0.4514 -0.0303 0.069 Uiso calc R 1 . .
    C C28 0.3323(3) 0.4348(3) 0.0883(2) 0.0435(8) Uani d . 1 . .
    H H28 0.3504 0.5050 0.0671 0.052 Uiso calc R 1 . .
    C C29 0.4543(3) 0.3678(3) 0.0788(2) 0.0425(8) Uani d . 1 . .
    C C30 0.4573(4) 0.3175(3) 0.0215(3) 0.0553(9) Uani d . 1 . .
    H H30 0.3833 0.3265 -0.0156 0.066 Uiso calc R 1 . .
    C C31 0.5702(5) 0.2537(3) 0.0191(3) 0.0697(12) Uani d . 1 . .
    H H31 0.5712 0.2196 -0.0193 0.084 Uiso calc R 1 . .
    C C32 0.6798(4) 0.2401(3) 0.0718(3) 0.0730(13) Uani d . 1 . .
    H H32 0.7547 0.1957 0.0708 0.088 Uiso calc R 1 . .
    C C33 0.6788(4) 0.2924(3) 0.1266(3) 0.0662(11) Uani d . 1 . .
    H H33 0.7542 0.2850 0.1618 0.079 Uiso calc R 1 . .
    C C34 0.5674(3) 0.3556(3) 0.1299(3) 0.0541(9) Uani d . 1 . .
    H H34 0.5681 0.3908 0.1672 0.065 Uiso calc R 1 . .
    C C35 0.3786(3) 0.2134(3) 0.2800(2) 0.0465(8) Uani d . 1 . .
    C C36 0.4310(4) 0.1441(3) 0.2455(3) 0.0595(10) Uani d . 1 . .
    H H36 0.3953 0.1492 0.1898 0.071 Uiso calc R 1 . .
    C C37 0.5348(5) 0.0677(3) 0.2912(4) 0.0865(15) Uani d . 1 . .
    H H37 0.5689 0.0213 0.2668 0.104 Uiso calc R 1 . .
    C C38 0.5885(5) 0.0596(4) 0.3730(5) 0.104(2) Uani d . 1 . .
    H H38 0.6590 0.0076 0.4044 0.125 Uiso calc R 1 . .
    C C39 0.5380(5) 0.1283(4) 0.4084(4) 0.0985(17) Uani d . 1 . .
    H H39 0.5745 0.1230 0.4640 0.118 Uiso calc R 1 . .
    C C40 0.4342(4) 0.2048(3) 0.3626(3) 0.0702(12) Uani d . 1 . .
    H H40 0.4007 0.2513 0.3871 0.084 Uiso calc R 1 . .
    C C41 0.1131(4) 0.1907(3) 0.2014(4) 0.0667(12) Uani d . 1 . .
    C C42 0.0768(6) 0.0452(4) 0.3394(5) 0.1050(19) Uani d D 1 . .
    H H42A 0.1356 -0.0032 0.3919 0.126 Uiso calc PR 0.529(11) B 1
    H H42B 0.0697 0.0140 0.2965 0.126 Uiso calc PR 0.529(11) B 1
    H H42C 0.0936 0.0026 0.3063 0.126 Uiso d PR 0.471(11) B 2
    H H42D -0.0156 0.0599 0.3445 0.126 Uiso d PR 0.471(11) B 2
    C C43 -0.0526(9) 0.0668(8) 0.3720(9) 0.111(4) Uani d PDU 0.529(11) B 1
    H H43A -0.1157 0.1007 0.3198 0.166 Uiso calc PR 0.529(11) B 1
    H H43B -0.0495 0.1106 0.4034 0.166 Uiso calc PR 0.529(11) B 1
    H H43C -0.0772 0.0033 0.4140 0.166 Uiso calc PR 0.529(11) B 1
    C C43' 0.1487(14) -0.0052(9) 0.4351(8) 0.120(5) Uani d PDU 0.471(11) B 2
    H H43D 0.1197 -0.0689 0.4713 0.180 Uiso calc PR 0.471(11) B 2
    H H43E 0.1310 0.0400 0.4656 0.180 Uiso calc PR 0.471(11) B 2
    H H43F 0.2410 -0.0186 0.4287 0.180 Uiso calc PR 0.471(11) B 2
    C C44 0.2887(3) 0.4577(3) 0.2355(2) 0.0455(8) Uani d . 1 . .
    C C45 0.3253(3) 0.5647(3) 0.1922(3) 0.0491(9) Uani d . 1 . .
    H H45 0.3835 0.5701 0.1421 0.059 Uiso calc R 1 . .
    C C46 0.3890(4) 0.5887(3) 0.2638(3) 0.0685(12) Uani d . 1 . .
    H H46A 0.4704 0.5422 0.2879 0.103 Uiso calc R 1 . .
    H H46B 0.3324 0.5810 0.3135 0.103 Uiso calc R 1 . .
    H H46C 0.4047 0.6583 0.2356 0.103 Uiso calc R 1 . .
loop_
    _atom_site_aniso_label
    _atom_site_aniso_U_11
    _atom_site_aniso_U_22
    _atom_site_aniso_U_33
    _atom_site_aniso_U_12
    _atom_site_aniso_U_13
    _atom_site_aniso_U_23
    Br1 0.0709(3) 0.0655(3) 0.0582(3) -0.0183(2) 0.0042(2) -0.0177(2)
    O1 0.068(2) 0.121(3) 0.088(2) -0.0393(17) 0.0458(17) -0.064(2)
    O2 0.0806(18) 0.0687(17) 0.0456(16) 0.0123(14) -0.0223(14) -0.0332(14)
    O3 0.0491(16) 0.111(3) 0.149(3) -0.0072(16) 0.0303(19) -0.086(3)
    O4 0.0504(16) 0.0612(18) 0.104(3) 0.0143(13) -0.0166(16) -0.0380(18)
    N1 0.0404(14) 0.0404(15) 0.0337(15) -0.0042(11) -0.0028(11) -0.0182(12)
    C1 0.0370(17) 0.0418(18) 0.046(2) -0.0028(14) -0.0027(15) -0.0213(16)
    C2 0.0354(18) 0.053(2) 0.065(3) -0.0104(16) 0.0047(16) -0.035(2)
    C3 0.049(2) 0.076(3) 0.064(3) -0.033(2) 0.0231(19) -0.045(2)
    C4 0.061(2) 0.064(2) 0.044(2) -0.030(2) 0.0132(17) -0.0229(19)
    C5 0.053(2) 0.0428(18) 0.0294(17) -0.0081(15) -0.0015(14) -0.0166(15)
    C6 0.0404(18) 0.0398(18) 0.0307(17) -0.0057(14) -0.0036(14) -0.0123(14)
    C7 0.059(2) 0.055(2) 0.038(2) -0.0136(17) 0.0025(16) -0.0230(17)
    C8 0.083(3) 0.063(3) 0.055(3) -0.015(2) -0.011(2) -0.034(2)
    C9 0.060(3) 0.063(3) 0.071(3) -0.024(2) -0.014(2) -0.020(2)
    C10 0.046(2) 0.066(3) 0.067(3) -0.0143(19) 0.0022(19) -0.020(2)
    C11 0.046(2) 0.056(2) 0.049(2) -0.0073(17) 0.0026(17) -0.0245(18)
    C12 0.0350(17) 0.0401(18) 0.045(2) 0.0019(14) -0.0021(15) -0.0109(16)
    C13 0.046(2) 0.045(2) 0.072(3) -0.0071(16) -0.0014(18) -0.024(2)
    C14 0.069(3) 0.053(3) 0.106(4) -0.016(2) -0.001(3) -0.028(3)
    C15 0.072(3) 0.059(3) 0.105(4) -0.019(2) 0.011(3) -0.002(3)
    C16 0.079(3) 0.073(3) 0.068(3) -0.009(3) 0.027(2) -0.002(3)
    C17 0.067(3) 0.058(2) 0.055(3) -0.005(2) 0.007(2) -0.014(2)
    C18 0.042(2) 0.065(3) 0.102(4) -0.0127(19) 0.004(2) -0.052(3)
    C19 0.079(4) 0.093(4) 0.176(7) 0.033(3) -0.037(4) -0.069(5)
    C20 0.141(7) 0.106(6) 0.108(7) 0.044(5) -0.038(5) -0.035(5)
    C20' 0.127(13) 0.137(13) 0.139(13) -0.004(9) -0.002(9) -0.058(9)
    C21 0.0409(18) 0.051(2) 0.041(2) -0.0022(15) -0.0047(15) -0.0254(17)
    C22 0.0458(19) 0.050(2) 0.054(2) -0.0019(16) -0.0067(16) -0.0311(18)
    C23 0.063(2) 0.066(3) 0.086(3) -0.006(2) 0.018(2) -0.043(2)
    Br2 0.0654(3) 0.0715(3) 0.0637(3) -0.0013(2) 0.0025(2) -0.0133(2)
    O5 0.0693(19) 0.146(3) 0.086(2) -0.019(2) -0.0188(18) -0.071(2)
    O6 0.107(2) 0.0668(17) 0.0462(16) -0.0365(16) 0.0308(15) -0.0355(14)
    O7 0.084(2) 0.125(3) 0.130(3) -0.052(2) 0.011(2) -0.086(3)
    O8 0.080(2) 0.074(2) 0.091(2) -0.0448(16) 0.0195(17) -0.0374(18)
    N2 0.0472(15) 0.0416(15) 0.0321(15) -0.0098(12) 0.0087(12) -0.0187(12)
    C24 0.0440(18) 0.0433(18) 0.045(2) -0.0132(15) 0.0107(15) -0.0243(16)
    C25 0.0410(19) 0.061(2) 0.059(2) -0.0073(17) 0.0024(17) -0.038(2)
    C26 0.042(2) 0.086(3) 0.068(3) 0.000(2) -0.0036(19) -0.053(3)
    C27 0.054(2) 0.074(3) 0.039(2) 0.006(2) -0.0034(17) -0.024(2)
    C28 0.055(2) 0.0434(19) 0.0313(18) -0.0079(15) 0.0073(15) -0.0148(15)
    C29 0.0487(19) 0.048(2) 0.0326(18) -0.0119(15) 0.0126(15) -0.0178(16)
    C30 0.061(2) 0.067(2) 0.042(2) -0.0076(19) 0.0085(17) -0.0279(19)
    C31 0.086(3) 0.071(3) 0.063(3) -0.013(2) 0.029(2) -0.040(2)
    C32 0.064(3) 0.070(3) 0.071(3) 0.000(2) 0.026(2) -0.021(2)
    C33 0.049(2) 0.073(3) 0.067(3) -0.008(2) 0.005(2) -0.022(2)
    C34 0.052(2) 0.059(2) 0.057(2) -0.0147(18) 0.0058(18) -0.0273(19)
    C35 0.0490(19) 0.0395(19) 0.049(2) -0.0156(15) 0.0076(16) -0.0140(17)
    C36 0.059(2) 0.048(2) 0.069(3) -0.0082(18) 0.008(2) -0.023(2)
    C37 0.073(3) 0.058(3) 0.111(4) 0.004(2) 0.006(3) -0.023(3)
    C38 0.071(3) 0.065(3) 0.131(6) 0.008(3) -0.017(3) -0.004(3)
    C39 0.091(4) 0.084(4) 0.091(4) -0.007(3) -0.035(3) -0.011(3)
    C40 0.077(3) 0.063(3) 0.067(3) -0.009(2) -0.010(2) -0.025(2)
    C41 0.048(2) 0.076(3) 0.100(4) -0.017(2) 0.010(2) -0.058(3)
    C42 0.108(4) 0.078(3) 0.142(6) -0.052(3) 0.026(4) -0.046(4)
    C43 0.116(7) 0.096(7) 0.122(8) -0.039(5) 0.028(6) -0.040(6)
    C43' 0.151(9) 0.087(7) 0.123(9) -0.039(6) 0.007(7) -0.038(6)
    C44 0.050(2) 0.050(2) 0.044(2) -0.0150(16) 0.0105(16) -0.0256(17)
    C45 0.050(2) 0.048(2) 0.059(2) -0.0145(16) 0.0174(17) -0.0295(18)
    C46 0.065(3) 0.069(3) 0.087(3) -0.023(2) -0.001(2) -0.043(2)
_geom_special_details
;
All e.s.d.'s (except the e.s.d. in the dihedral angle between two l.s. planes)
are estimated using the full covariance matrix. The cell e.s.d.'s are taken
into account individually in the estimation of e.s.d.'s in distances, angles
and torsion angles; correlations between e.s.d.'s in cell parameters are only
used when they are defined by crystal symmetry. An approximate (isotropic)
treatment of cell e.s.d.'s is used for estimating e.s.d.'s involving l.s.
planes.
;
loop_
    _geom_bond_atom_site_label_1
    _geom_bond_atom_site_label_2
    _geom_bond_site_symmetry_2
    _geom_bond_distance
    _geom_bond_publ_flag
    Br1 C22 . 1.948(4) ?
    O1 C3 . 1.340(4) ?
    O1 H1O . 0.82 ?
    O2 C21 . 1.216(4) ?
    O3 C18 . 1.227(5) ?
    O4 C18 . 1.322(5) ?
    O4 C19 . 1.456(5) ?
    N1 C21 . 1.352(4) ?
    N1 C5 . 1.472(4) ?
    N1 C1 . 1.480(4) ?
    C1 C2 . 1.511(5) ?
    C1 C12 . 1.524(5) ?
    C1 H1 . 0.98 ?
    C2 C3 . 1.356(5) ?
    C2 C18 . 1.440(5) ?
    C3 C4 . 1.474(6) ?
    C4 C5 . 1.511(5) ?
    C4 H4A . 0.97 ?
    C4 H4B . 0.97 ?
    C5 C6 . 1.521(4) ?
    C5 H5 . 0.98 ?
    C6 C11 . 1.377(5) ?
    C6 C7 . 1.378(5) ?
    C7 C8 . 1.387(5) ?
    C7 H7 . 0.93 ?
    C8 C9 . 1.359(6) ?
    C8 H8 . 0.93 ?
    C9 C10 . 1.355(6) ?
    C9 H9 . 0.93 ?
    C10 C11 . 1.377(5) ?
    C10 H10 . 0.93 ?
    C11 H11 . 0.93 ?
    C12 C13 . 1.370(5) ?
    C12 C17 . 1.385(5) ?
    C13 C14 . 1.382(6) ?
    C13 H13 . 0.93 ?
    C14 C15 . 1.358(7) ?
    C14 H14 . 0.93 ?
    C15 C16 . 1.367(7) ?
    C15 H15 . 0.93 ?
    C16 C17 . 1.381(6) ?
    C16 H16 . 0.93 ?
    C17 H17 . 0.93 ?
    C19 C20 . 1.475(8) ?
    C19 C20' . 1.488(10) ?
    C19 H19A . 0.97 ?
    C19 H19B . 0.97 ?
    C19 H19C . 0.96 ?
    C19 H19D . 0.96 ?
    C20 H20A . 0.96 ?
    C20 H20B . 0.96 ?
    C20 H20C . 0.96 ?
    C20' H20D . 0.96 ?
    C20' H20E . 0.96 ?
    C20' H20F . 0.96 ?
    C21 C22 . 1.512(5) ?
    C22 C23 . 1.500(5) ?
    C22 H22 . 0.98 ?
    C23 H23A . 0.96 ?
    C23 H23B . 0.96 ?
    C23 H23C . 0.96 ?
    Br2 C45 . 1.945(4) ?
    O5 C26 . 1.343(4) ?
    O5 H5O . 0.82 ?
    O6 C44 . 1.218(4) ?
    O7 C41 . 1.223(5) ?
    O8 C41 . 1.329(6) ?
    O8 C42 . 1.460(5) ?
    N2 C44 . 1.350(4) ?
    N2 C28 . 1.478(4) ?
    N2 C24 . 1.480(4) ?
    C24 C25 . 1.508(5) ?
    C24 C35 . 1.509(5) ?
    C24 H24 . 0.98 ?
    C25 C26 . 1.348(6) ?
    C25 C41 . 1.445(5) ?
    C26 C27 . 1.472(6) ?
    C27 C28 . 1.519(5) ?
    C27 H27A . 0.97 ?
    C27 H27B . 0.97 ?
    C28 C29 . 1.513(5) ?
    C28 H28 . 0.98 ?
    C29 C34 . 1.377(5) ?
    C29 C30 . 1.379(5) ?
    C30 C31 . 1.381(6) ?
    C30 H30 . 0.93 ?
    C31 C32 . 1.357(6) ?
    C31 H31 . 0.93 ?
    C32 C33 . 1.369(6) ?
    C32 H32 . 0.93 ?
    C33 C34 . 1.369(5) ?
    C33 H33 . 0.93 ?
    C34 H34 . 0.93 ?
    C35 C36 . 1.371(5) ?
    C35 C40 . 1.384(5) ?
    C36 C37 . 1.368(6) ?
    C36 H36 . 0.93 ?
    C37 C38 . 1.367(8) ?
    C37 H37 . 0.93 ?
    C38 C39 . 1.368(8) ?
    C38 H38 . 0.93 ?
    C39 C40 . 1.369(6) ?
    C39 H39 . 0.93 ?
    C40 H40 . 0.93 ?
    C42 C43 . 1.470(8) ?
    C42 C43' . 1.521(9) ?
    C42 H42A . 0.97 ?
    C42 H42B . 0.97 ?
    C42 H42C . 0.96 ?
    C42 H42D . 0.96 ?
    C43 H43A . 0.96 ?
    C43 H43B . 0.96 ?
    C43 H43C . 0.96 ?
    C43' H43D . 0.96 ?
    C43' H43E . 0.96 ?
    C43' H43F . 0.96 ?
    C44 C45 . 1.523(5) ?
    C45 C46 . 1.505(5) ?
    C45 H45 . 0.98 ?
    C46 H46A . 0.96 ?
    C46 H46B . 0.96 ?
    C46 H46C . 0.96 ?
loop_
    _geom_angle_atom_site_label_1
    _geom_angle_atom_site_label_2
    _geom_angle_atom_site_label_3
    _geom_angle_site_symmetry_1
    _geom_angle_site_symmetry_3
    _geom_angle
    _geom_angle_publ_flag
    C3 O1 H1O . . 109.5 ?
    C18 O4 C19 . . 115.5(4) ?
    C21 N1 C5 . . 125.7(3) ?
    C21 N1 C1 . . 117.2(3) ?
    C5 N1 C1 . . 116.6(2) ?
    N1 C1 C2 . . 110.5(3) ?
    N1 C1 C12 . . 111.4(2) ?
    C2 C1 C12 . . 115.7(3) ?
    N1 C1 H1 . . 106.2 ?
    C2 C1 H1 . . 106.2 ?
    C12 C1 H1 . . 106.2 ?
    C3 C2 C18 . . 118.1(4) ?
    C3 C2 C1 . . 121.9(3) ?
    C18 C2 C1 . . 119.5(4) ?
    O1 C3 C2 . . 123.5(4) ?
    O1 C3 C4 . . 112.7(4) ?
    C2 C3 C4 . . 123.7(3) ?
    C3 C4 C5 . . 111.7(3) ?
    C3 C4 H4A . . 109.3 ?
    C5 C4 H4A . . 109.3 ?
    C3 C4 H4B . . 109.3 ?
    C5 C4 H4B . . 109.3 ?
    H4A C4 H4B . . 107.9 ?
    N1 C5 C4 . . 108.6(3) ?
    N1 C5 C6 . . 110.8(3) ?
    C4 C5 C6 . . 114.9(3) ?
    N1 C5 H5 . . 107.4 ?
    C4 C5 H5 . . 107.4 ?
    C6 C5 H5 . . 107.4 ?
    C11 C6 C7 . . 118.6(3) ?
    C11 C6 C5 . . 118.3(3) ?
    C7 C6 C5 . . 123.0(3) ?
    C6 C7 C8 . . 119.5(4) ?
    C6 C7 H7 . . 120.2 ?
    C8 C7 H7 . . 120.2 ?
    C9 C8 C7 . . 121.2(4) ?
    C9 C8 H8 . . 119.4 ?
    C7 C8 H8 . . 119.4 ?
    C10 C9 C8 . . 119.3(4) ?
    C10 C9 H9 . . 120.4 ?
    C8 C9 H9 . . 120.4 ?
    C9 C10 C11 . . 120.7(4) ?
    C9 C10 H10 . . 119.7 ?
    C11 C10 H10 . . 119.7 ?
    C6 C11 C10 . . 120.6(4) ?
    C6 C11 H11 . . 119.7 ?
    C10 C11 H11 . . 119.7 ?
    C13 C12 C17 . . 118.1(3) ?
    C13 C12 C1 . . 123.0(3) ?
    C17 C12 C1 . . 118.8(3) ?
    C12 C13 C14 . . 121.0(4) ?
    C12 C13 H13 . . 119.5 ?
    C14 C13 H13 . . 119.5 ?
    C15 C14 C13 . . 120.6(5) ?
    C15 C14 H14 . . 119.7 ?
    C13 C14 H14 . . 119.7 ?
    C14 C15 C16 . . 119.3(4) ?
    C14 C15 H15 . . 120.4 ?
    C16 C15 H15 . . 120.4 ?
    C15 C16 C17 . . 120.6(5) ?
    C15 C16 H16 . . 119.7 ?
    C17 C16 H16 . . 119.7 ?
    C16 C17 C12 . . 120.4(4) ?
    C16 C17 H17 . . 119.8 ?
    C12 C17 H17 . . 119.8 ?
    O3 C18 O4 . . 121.6(4) ?
    O3 C18 C2 . . 124.8(5) ?
    O4 C18 C2 . . 113.5(4) ?
    O4 C19 C20 . . 105.7(6) ?
    O4 C19 C20' . . 111.8(10) ?
    C20 C19 C20' . . 69.1(12) ?
    O4 C19 H19A . . 110.6 ?
    C20 C19 H19A . . 110.6 ?
    C20' C19 H19A . . 135.7 ?
    O4 C19 H19B . . 110.6 ?
    C20 C19 H19B . . 110.6 ?
    H19A C19 H19B . . 108.7 ?
    O4 C19 H19C . . 108.6 ?
    C20' C19 H19C . . 107.3 ?
    H19A C19 H19C . . 69.9 ?
    H19B C19 H19C . . 138.0 ?
    O4 C19 H19D . . 108.9 ?
    C20 C19 H19D . . 141.1 ?
    C20' C19 H19D . . 112.2 ?
    H19B C19 H19D . . 72.8 ?
    H19C C19 H19D . . 107.8 ?
    C19 C20 H20A . . 109.5 ?
    H19C C20 H20A . . 98.0 ?
    C19 C20 H20B . . 109.5 ?
    H19C C20 H20B . . 146.1 ?
    H20A C20 H20B . . 109.5 ?
    C19 C20 H20C . . 109.5 ?
    H19C C20 H20C . . 78.1 ?
    H20A C20 H20C . . 109.5 ?
    H20B C20 H20C . . 109.5 ?
    C19 C20' H20D . . 109.5 ?
    C19 C20' H20E . . 109.5 ?
    H20D C20' H20E . . 109.5 ?
    C19 C20' H20F . . 109.5 ?
    H20D C20' H20F . . 109.5 ?
    H20E C20' H20F . . 109.5 ?
    O2 C21 N1 . . 122.1(3) ?
    O2 C21 C22 . . 118.7(3) ?
    N1 C21 C22 . . 119.2(3) ?
    C23 C22 C21 . . 112.0(3) ?
    C23 C22 Br1 . . 109.7(2) ?
    C21 C22 Br1 . . 105.6(2) ?
    C23 C22 H22 . . 109.8 ?
    C21 C22 H22 . . 109.8 ?
    Br1 C22 H22 . . 109.8 ?
    C22 C23 H23A . . 109.5 ?
    C22 C23 H23B . . 109.5 ?
    H23A C23 H23B . . 109.5 ?
    C22 C23 H23C . . 109.5 ?
    H23A C23 H23C . . 109.5 ?
    H23B C23 H23C . . 109.5 ?
    C26 O5 H5O . . 109.5 ?
    C41 O8 C42 . . 119.2(4) ?
    C44 N2 C28 . . 125.9(3) ?
    C44 N2 C24 . . 116.6(3) ?
    C28 N2 C24 . . 117.1(2) ?
    N2 C24 C25 . . 110.5(3) ?
    N2 C24 C35 . . 112.1(2) ?
    C25 C24 C35 . . 115.0(3) ?
    N2 C24 H24 . . 106.2 ?
    C25 C24 H24 . . 106.2 ?
    C35 C24 H24 . . 106.2 ?
    C26 C25 C41 . . 119.0(4) ?
    C26 C25 C24 . . 122.1(3) ?
    C41 C25 C24 . . 118.6(3) ?
    O5 C26 C25 . . 123.8(4) ?
    O5 C26 C27 . . 112.3(4) ?
    C25 C26 C27 . . 123.8(3) ?
    C26 C27 C28 . . 111.3(3) ?
    C26 C27 H27A . . 109.4 ?
    C28 C27 H27A . . 109.4 ?
    C26 C27 H27B . . 109.4 ?
    C28 C27 H27B . . 109.4 ?
    H27A C27 H27B . . 108.0 ?
    N2 C28 C29 . . 111.1(3) ?
    N2 C28 C27 . . 107.5(3) ?
    C29 C28 C27 . . 115.3(3) ?
    N2 C28 H28 . . 107.6 ?
    C29 C28 H28 . . 107.6 ?
    C27 C28 H28 . . 107.6 ?
    C34 C29 C30 . . 118.2(3) ?
    C34 C29 C28 . . 119.0(3) ?
    C30 C29 C28 . . 122.8(3) ?
    C29 C30 C31 . . 120.0(4) ?
    C29 C30 H30 . . 120.0 ?
    C31 C30 H30 . . 120.0 ?
    C32 C31 C30 . . 121.1(4) ?
    C32 C31 H31 . . 119.5 ?
    C30 C31 H31 . . 119.5 ?
    C31 C32 C33 . . 119.3(4) ?
    C31 C32 H32 . . 120.4 ?
    C33 C32 H32 . . 120.4 ?
    C32 C33 C34 . . 120.2(4) ?
    C32 C33 H33 . . 119.9 ?
    C34 C33 H33 . . 119.9 ?
    C33 C34 C29 . . 121.2(4) ?
    C33 C34 H34 . . 119.4 ?
    C29 C34 H34 . . 119.4 ?
    C36 C35 C40 . . 118.2(4) ?
    C36 C35 C24 . . 122.4(3) ?
    C40 C35 C24 . . 119.3(3) ?
    C37 C36 C35 . . 121.4(5) ?
    C37 C36 H36 . . 119.3 ?
    C35 C36 H36 . . 119.3 ?
    C38 C37 C36 . . 119.9(5) ?
    C38 C37 H37 . . 120.0 ?
    C36 C37 H37 . . 120.0 ?
    C37 C38 C39 . . 119.7(5) ?
    C37 C38 H38 . . 120.2 ?
    C39 C38 H38 . . 120.2 ?
    C38 C39 C40 . . 120.4(5) ?
    C38 C39 H39 . . 119.8 ?
    C40 C39 H39 . . 119.8 ?
    C39 C40 C35 . . 120.5(5) ?
    C39 C40 H40 . . 119.8 ?
    C35 C40 H40 . . 119.8 ?
    O7 C41 O8 . . 122.6(4) ?
    O7 C41 C25 . . 124.7(5) ?
    O8 C41 C25 . . 112.7(3) ?
    O8 C42 C43 . . 110.7(6) ?
    O8 C42 C43' . . 103.2(6) ?
    C43 C42 C43' . . 95.8(9) ?
    O8 C42 H42A . . 109.5 ?
    C43 C42 H42A . . 109.5 ?
    O8 C42 H42B . . 109.5 ?
    C43 C42 H42B . . 109.5 ?
    C43' C42 H42B . . 127.0 ?
    H42A C42 H42B . . 108.1 ?
    O8 C42 H42C . . 110.7 ?
    C43 C42 H42C . . 122.1 ?
    C43' C42 H42C . . 111.8 ?
    H42A C42 H42C . . 92.5 ?
    O8 C42 H42D . . 111.3 ?
    C43' C42 H42D . . 110.6 ?
    H42A C42 H42D . . 122.1 ?
    H42B C42 H42D . . 95.0 ?
    H42C C42 H42D . . 109.1 ?
    C42 C43 H43A . . 109.5 ?
    H42D C43 H43A . . 85.4 ?
    C42 C43 H43B . . 109.5 ?
    H42D C43 H43B . . 128.5 ?
    H43A C43 H43B . . 109.5 ?
    C42 C43 H43C . . 109.5 ?
    H42D C43 H43C . . 111.0 ?
    H43A C43 H43C . . 109.5 ?
    H43B C43 H43C . . 109.5 ?
    C42 C43' H43D . . 109.5 ?
    C42 C43' H43E . . 109.5 ?
    H43D C43' H43E . . 109.5 ?
    C42 C43' H43F . . 109.5 ?
    H43D C43' H43F . . 109.5 ?
    H43E C43' H43F . . 109.5 ?
    O6 C44 N2 . . 122.6(3) ?
    O6 C44 C45 . . 118.2(3) ?
    N2 C44 C45 . . 119.1(3) ?
    C46 C45 C44 . . 111.3(3) ?
    C46 C45 Br2 . . 109.9(2) ?
    C44 C45 Br2 . . 104.9(2) ?
    C46 C45 H45 . . 110.2 ?
    C44 C45 H45 . . 110.2 ?
    Br2 C45 H45 . . 110.2 ?
    C45 C46 H46A . . 109.5 ?
    C45 C46 H46B . . 109.5 ?
    H46A C46 H46B . . 109.5 ?
    C45 C46 H46C . . 109.5 ?
    H46A C46 H46C . . 109.5 ?
    H46B C46 H46C . . 109.5 ?
loop_
    _geom_torsion_atom_site_label_1
    _geom_torsion_atom_site_label_2
    _geom_torsion_atom_site_label_3
    _geom_torsion_atom_site_label_4
    _geom_torsion_site_symmetry_1
    _geom_torsion_site_symmetry_2
    _geom_torsion_site_symmetry_3
    _geom_torsion_site_symmetry_4
    _geom_torsion
    _geom_torsion_publ_flag
    C21 N1 C1 C2 . . . . 131.6(3) ?
    C5 N1 C1 C2 . . . . -40.7(3) ?
    C21 N1 C1 C12 . . . . -98.3(3) ?
    C5 N1 C1 C12 . . . . 89.4(3) ?
    N1 C1 C2 C3 . . . . 8.5(4) ?
    C12 C1 C2 C3 . . . . -119.3(3) ?
    N1 C1 C2 C18 . . . . -163.3(3) ?
    C12 C1 C2 C18 . . . . 68.9(4) ?
    C18 C2 C3 O1 . . . . -3.7(5) ?
    C1 C2 C3 O1 . . . . -175.6(3) ?
    C18 C2 C3 C4 . . . . 172.7(3) ?
    C1 C2 C3 C4 . . . . 0.8(5) ?
    O1 C3 C4 C5 . . . . -163.7(3) ?
    C2 C3 C4 C5 . . . . 19.5(5) ?
    C21 N1 C5 C4 . . . . -110.1(3) ?
    C1 N1 C5 C4 . . . . 61.6(3) ?
    C21 N1 C5 C6 . . . . 122.8(3) ?
    C1 N1 C5 C6 . . . . -65.5(3) ?
    C3 C4 C5 N1 . . . . -47.5(4) ?
    C3 C4 C5 C6 . . . . 77.2(4) ?
    N1 C5 C6 C11 . . . . -56.3(4) ?
    C4 C5 C6 C11 . . . . -179.9(3) ?
    N1 C5 C6 C7 . . . . 124.4(3) ?
    C4 C5 C6 C7 . . . . 0.8(5) ?
    C11 C6 C7 C8 . . . . 1.5(5) ?
    C5 C6 C7 C8 . . . . -179.2(3) ?
    C6 C7 C8 C9 . . . . 0.2(6) ?
    C7 C8 C9 C10 . . . . -1.5(6) ?
    C8 C9 C10 C11 . . . . 1.0(6) ?
    C7 C6 C11 C10 . . . . -2.0(5) ?
    C5 C6 C11 C10 . . . . 178.7(3) ?
    C9 C10 C11 C6 . . . . 0.7(6) ?
    N1 C1 C12 C13 . . . . -112.9(3) ?
    C2 C1 C12 C13 . . . . 14.4(4) ?
    N1 C1 C12 C17 . . . . 67.2(4) ?
    C2 C1 C12 C17 . . . . -165.5(3) ?
    C17 C12 C13 C14 . . . . 0.5(5) ?
    C1 C12 C13 C14 . . . . -179.4(3) ?
    C12 C13 C14 C15 . . . . -0.9(6) ?
    C13 C14 C15 C16 . . . . 0.3(7) ?
    C14 C15 C16 C17 . . . . 0.7(7) ?
    C15 C16 C17 C12 . . . . -1.1(7) ?
    C13 C12 C17 C16 . . . . 0.5(5) ?
    C1 C12 C17 C16 . . . . -179.6(3) ?
    C19 O4 C18 O3 . . . . 0.8(6) ?
    C19 O4 C18 C2 . . . . 179.2(4) ?
    C3 C2 C18 O3 . . . . 7.2(6) ?
    C1 C2 C18 O3 . . . . 179.3(3) ?
    C3 C2 C18 O4 . . . . -171.1(3) ?
    C1 C2 C18 O4 . . . . 1.0(5) ?
    C18 O4 C19 C20 . . . . 166.3(6) ?
    C18 O4 C19 C20' . . . . -120.4(13) ?
    C5 N1 C21 O2 . . . . 174.0(3) ?
    C1 N1 C21 O2 . . . . 2.4(5) ?
    C5 N1 C21 C22 . . . . -6.9(5) ?
    C1 N1 C21 C22 . . . . -178.5(3) ?
    O2 C21 C22 C23 . . . . 34.5(5) ?
    N1 C21 C22 C23 . . . . -144.6(3) ?
    O2 C21 C22 Br1 . . . . -84.9(3) ?
    N1 C21 C22 Br1 . . . . 96.0(3) ?
    C44 N2 C24 C25 . . . . 135.0(3) ?
    C28 N2 C24 C25 . . . . -38.4(4) ?
    C44 N2 C24 C35 . . . . -95.2(3) ?
    C28 N2 C24 C35 . . . . 91.4(3) ?
    N2 C24 C25 C26 . . . . 5.3(4) ?
    C35 C24 C25 C26 . . . . -122.9(4) ?
    N2 C24 C25 C41 . . . . -168.4(3) ?
    C35 C24 C25 C41 . . . . 63.4(4) ?
    C41 C25 C26 O5 . . . . -1.6(6) ?
    C24 C25 C26 O5 . . . . -175.4(3) ?
    C41 C25 C26 C27 . . . . 175.4(3) ?
    C24 C25 C26 C27 . . . . 1.7(5) ?
    O5 C26 C27 C28 . . . . -161.1(3) ?
    C25 C26 C27 C28 . . . . 21.6(5) ?
    C44 N2 C28 C29 . . . . 121.8(3) ?
    C24 N2 C28 C29 . . . . -65.5(4) ?
    C44 N2 C28 C27 . . . . -111.3(4) ?
    C24 N2 C28 C27 . . . . 61.4(4) ?
    C26 C27 C28 N2 . . . . -49.5(4) ?
    C26 C27 C28 C29 . . . . 74.9(4) ?
    N2 C28 C29 C34 . . . . -55.0(4) ?
    C27 C28 C29 C34 . . . . -177.6(3) ?
    N2 C28 C29 C30 . . . . 124.5(3) ?
    C27 C28 C29 C30 . . . . 1.9(5) ?
    C34 C29 C30 C31 . . . . 2.5(5) ?
    C28 C29 C30 C31 . . . . -177.0(3) ?
    C29 C30 C31 C32 . . . . -0.6(6) ?
    C30 C31 C32 C33 . . . . -1.5(7) ?
    C31 C32 C33 C34 . . . . 1.7(6) ?
    C32 C33 C34 C29 . . . . 0.2(6) ?
    C30 C29 C34 C33 . . . . -2.3(5) ?
    C28 C29 C34 C33 . . . . 177.2(3) ?
    N2 C24 C35 C36 . . . . -106.6(4) ?
    C25 C24 C35 C36 . . . . 20.8(5) ?
    N2 C24 C35 C40 . . . . 74.1(4) ?
    C25 C24 C35 C40 . . . . -158.5(3) ?
    C40 C35 C36 C37 . . . . 0.5(6) ?
    C24 C35 C36 C37 . . . . -178.8(4) ?
    C35 C36 C37 C38 . . . . -0.2(7) ?
    C36 C37 C38 C39 . . . . -0.1(8) ?
    C37 C38 C39 C40 . . . . 0.1(9) ?
    C38 C39 C40 C35 . . . . 0.2(8) ?
    C36 C35 C40 C39 . . . . -0.5(6) ?
    C24 C35 C40 C39 . . . . 178.8(4) ?
    C42 O8 C41 O7 . . . . 6.0(6) ?
    C42 O8 C41 C25 . . . . -175.5(4) ?
    C26 C25 C41 O7 . . . . 7.6(6) ?
    C24 C25 C41 O7 . . . . -178.5(4) ?
    C26 C25 C41 O8 . . . . -170.9(3) ?
    C24 C25 C41 O8 . . . . 3.1(5) ?
    C41 O8 C42 C43 . . . . -94.8(8) ?
    C41 O8 C42 C43' . . . . 163.7(7) ?
    C28 N2 C44 O6 . . . . 173.9(3) ?
    C24 N2 C44 O6 . . . . 1.1(5) ?
    C28 N2 C44 C45 . . . . -7.0(5) ?
    C24 N2 C44 C45 . . . . -179.7(3) ?
    O6 C44 C45 C46 . . . . 35.6(5) ?
    N2 C44 C45 C46 . . . . -143.6(3) ?
    O6 C44 C45 Br2 . . . . -83.2(4) ?
    N2 C44 C45 Br2 . . . . 97.7(3) ?
loop_
    _geom_hbond_atom_site_label_D
    _geom_hbond_atom_site_label_H
    _geom_hbond_atom_site_label_A
    _geom_hbond_site_symmetry_A
    _geom_hbond_distance_DH
    _geom_hbond_distance_HA
    _geom_hbond_distance_DA
    _geom_hbond_angle_DHA
    O1 H1O O3 . 0.82 1.83 2.547(6) 146
    O5 H5O O7 . 0.82 1.90 2.582(6) 140
    C7 H7 O6 2_666 0.93 2.58 3.349(4) 141
    C30 H30 O2 2_665 0.93 2.56 3.349(5) 143
data_global
_journal_date_recd_electronic     2009-06-16
_journal_date_accepted     2009-06-22
_journal_name_full     'Acta Crystallographica, Section E'
_journal_year     2009
_journal_volume     65
_journal_issue      7
_journal_page_first     o1708
_journal_page_last     o1709
_journal_paper_category     QO
_journal_coeditor_code     CI2830
_publ_contact_author_name     'Yeon Tae Jeong'
_publ_contact_author_address
;
      Division of Image and Information Engineering
      Pukyong National University
      Busan 608-739
      Republic of Korea
;
_publ_contact_author_email     ytjeong@pknu.ac.kr
_publ_contact_author_fax     '+82-51-629-6408'
_publ_contact_author_phone     '+82-51-629-6411'
_publ_section_title
;
Ethyl 1-(2-bromopropanoyl)-4-hydroxy-2,6-diphenyl-1,2,5,6-tetrahydropyridine-3-\
carboxylate
;
loop_
    _publ_author_name
    _publ_author_footnote
    _publ_author_address
    'G. Aridoss' .
;     Division of Image Science and Information Engineering
      Pukyong National University
      Busan 608-739
      Republic of Korea
;
    'D. Gayathri'
;
Present address: Institute of Structural Biology and Biophysics,
     Forschungszentrum Julich,
     D-52425 Julich, Germany.
;
;     Centre of Advanced Study in Crystallography and Biophysics
      University of Madras
      Guindy Campus
      Chennai 600 025
      India
;
    'D. Velmurugan' .
;     Centre of Advanced Study in Crystallography and Biophysics
      University of Madras
      Guindy Campus
      Chennai 600 025
      India
;
    'M. S. Kim' .
;     Division of Image Science and Information Engineering
      Pukyong National University
      Busan 608-739
      Republic of Korea
;
    'Yeon Tae Jeong' .
;     Division of Image Science and Information Engineering
      Pukyong National University
      Busan 608-739
      Republic of Korea
;
