# Supplementary material for: Ethyl 1-(2-bromo­propano­yl)-4-hydr­oxy-2,6-diphenyl-1,2,5,6-tetra­hydro­pyridine-3-carboxylate
Source: Acta Crystallogr Sect E Struct Rep Online. 2009 Jun 27;65(Pt 7):o1708–9. doi: 10.1107/S1600536809023836 (PMC2969390; doi:10.1107/S1600536809023836)
Supplement: Supplementary file 2 [file e-65-o1708-Isup2.hkl]

#
# h,k,l, Fc-squared, Fo-squared, sigma(Fo-squared) and status flag
#
data_I
_shelx_title ' I         P -1         R = 10.04'
_shelx_refln_list_code          4
_shelx_F_calc_maximum      191.25
_exptl_crystal_F_000       944.00
_reflns_d_resolution_high  0.8409
 
loop_
 _symmetry_equiv_pos_as_xyz
 'x, y, z'
 '-x, -y, -z'
 
_cell_length_a    10.3970
_cell_length_b    14.4874
_cell_length_c    15.8580
_cell_angle_alpha  65.457
_cell_angle_beta   89.556
_cell_angle_gamma  80.597
 
_shelx_F_squared_multiplier     1.000
 
loop_
 _refln_index_h
 _refln_index_k
 _refln_index_l
 _refln_F_squared_calc
 _refln_F_squared_meas
 _refln_F_squared_sigma
 _refln_observed_status
   2   0   0     6130.01     5990.00     81.32 o
   3   0   0     2331.87     2153.34     25.95 o
   4   0   0      101.43       83.44      3.35 o
   5   0   0     1276.80     1216.57     16.66 o
   6   0   0      263.63      230.34      6.72 o
   7   0   0     2042.06     2122.61     29.59 o
   8   0   0       41.32       38.77      6.47 o
   9   0   0      233.71      209.18      9.34 o
  10   0   0      157.95      128.11     15.06 o
  11   0   0       54.85       40.32     22.55 o
  12   0   0       90.42       80.24     44.70 o
 -12   1   0        8.06       -6.78     25.17 o
 -11   1   0       11.05       -6.43     22.89 o
 -10   1   0      332.43      325.94     20.61 o
  -9   1   0       31.63       25.66      7.88 o
  -8   1   0      304.93      286.05      8.58 o
  -7   1   0     1501.19     1607.64     24.58 o
  -6   1   0      160.59      148.25      5.68 o
  -5   1   0     1134.21     1086.20     14.65 o
  -4   1   0     1112.37     1044.76     13.71 o
  -3   1   0       28.93       49.12      2.47 o
  -2   1   0    29702.28    29341.28    376.38 o
  -1   1   0      135.27      149.67      2.91 o
   0   1   0    22147.49       -0.19      0.19 o
   1   1   0      694.21      601.86     14.99 o
   2   1   0     8463.21     8294.00    119.18 o
   3   1   0      790.12      732.24     10.47 o
   4   1   0     2484.60     2360.44     29.95 o
   5   1   0        3.99        3.13      3.40 o
   6   1   0     1201.33     1139.52     17.03 o
   7   1   0       87.55       65.82      5.78 o
   8   1   0      500.40      441.46     10.69 o
   9   1   0      394.97      406.99     10.81 o
  10   1   0      404.60      419.90     17.22 o
  11   1   0       26.71       40.03     16.19 o
  12   1   0       52.13       69.57     25.15 o
 -11   2   0      235.40      223.51     40.81 o
 -10   2   0        7.44        7.94     13.10 o
  -9   2   0      189.22      217.95     10.87 o
  -8   2   0     1383.11     1318.89     20.83 o
  -7   2   0      545.09      541.33     12.67 o
  -6   2   0       25.40       13.91      4.94 o
  -5   2   0     1317.41     1410.07     18.44 o
  -4   2   0       75.78       91.62      4.03 o
  -3   2   0      867.93      971.32     12.64 o
  -2   2   0     3517.30     3711.26     48.27 o
  -1   2   0     2454.65     2288.09     31.60 o
   0   2   0     8371.12     9292.27    107.27 o
   1   2   0     1235.78     1127.60     20.44 o
   2   2   0    21392.13    21601.61    292.40 o
   3   2   0      576.79      600.35      9.03 o
   4   2   0        5.43        0.72      2.70 o
   5   2   0      613.27      565.84      9.81 o
   6   2   0      288.86      277.52      6.37 o
   7   2   0       71.74       67.20      5.45 o
   8   2   0     1422.00     1358.78     20.64 o
   9   2   0        4.53       -6.87      6.87 o
  10   2   0      295.16      249.35     14.73 o
  11   2   0       25.61       -8.95     18.94 o
  12   2   0       67.54       52.49     24.43 o
 -11   3   0      128.16      146.52     25.73 o
 -10   3   0        1.89      -16.53     17.60 o
  -9   3   0      918.64     1050.56     41.99 o
  -8   3   0      181.12      181.96      8.21 o
  -7   3   0      721.87      766.05     14.09 o
  -6   3   0       40.86       36.69      5.41 o
  -5   3   0       94.55       80.99      5.01 o
  -4   3   0      525.83      517.26      8.72 o
  -3   3   0     4291.51     4255.67     50.90 o
  -2   3   0      190.48      156.75      3.57 o
  -1   3   0     4689.17     4410.50     57.23 o
   0   3   0    18840.54    19677.15    252.79 o
   1   3   0       22.59       19.67      1.85 o
   2   3   0     3909.22     3929.53     51.04 o
   3   3   0      364.37      395.21      6.29 o
   4   3   0      903.10      852.81     12.64 o
   5   3   0     1166.09     1088.86     17.43 o
   6   3   0      438.50      422.67      9.40 o
   7   3   0     2003.22     2053.37     30.10 o
   8   3   0      211.92      203.27      7.77 o
   9   3   0      314.94      322.75     11.11 o
  10   3   0      103.66      105.59     13.86 o
  11   3   0       38.65       30.72     20.88 o
  12   3   0      286.59      303.67     33.35 o
 -11   4   0        9.60       -7.23     25.36 o
 -10   4   0       66.35       97.89     18.03 o
  -9   4   0       38.39       30.23     12.75 o
  -8   4   0      541.66      573.13     13.53 o
  -7   4   0      717.76      746.82     14.33 o
  -6   4   0      191.31      160.53      6.75 o
  -5   4   0       35.45       29.16      4.97 o
  -4   4   0      367.78      354.69      8.24 o
  -3   4   0    13478.61    13650.62    160.88 o
  -2   4   0      169.78      169.16      4.45 o
  -1   4   0    12604.90    11811.70    148.28 o
   0   4   0    12885.71    13971.81    179.87 o
   1   4   0    12832.56    11764.13    151.21 o
   2   4   0      224.74      182.68      4.72 o
   3   4   0     2102.52     2183.92     27.83 o
   4   4   0      364.14      303.82      6.05 o
   5   4   0     1743.95     1744.62     24.20 o
   6   4   0       40.76       25.16      4.90 o
   7   4   0     1214.36     1313.60     21.89 o
   8   4   0       65.15       57.15      6.79 o
   9   4   0      244.42      264.13      9.79 o
  10   4   0       12.74        0.72     12.08 o
  11   4   0       65.95       79.43     16.62 o
  12   4   0        5.41      -12.70     53.69 o
 -10   5   0       96.89       84.93     24.42 o
  -9   5   0       34.94       27.86     13.22 o
  -8   5   0      880.35      853.88     22.54 o
  -7   5   0        3.12       -6.83      6.83 o
  -6   5   0      405.40      358.05      8.97 o
  -5   5   0      119.44      139.44      7.36 o
  -4   5   0      139.04      138.79      5.44 o
  -3   5   0     2523.53     2577.84     31.85 o
  -2   5   0       23.86        7.25      3.64 o
  -1   5   0     4274.13     3891.35     46.84 o
   0   5   0      283.45      367.09      7.92 o
   1   5   0    10007.33     9508.41    117.13 o
   2   5   0      239.36      264.52      5.21 o
   3   5   0    13657.45    13326.87    156.84 o
   4   5   0      381.68      329.74      6.87 o
   5   5   0       21.48        9.16      4.26 o
   6   5   0       11.98        7.28      5.10 o
   7   5   0      244.01      262.23      8.30 o
   8   5   0      532.32      513.19     12.70 o
   9   5   0       19.56       19.30      7.97 o
  10   5   0      536.47      507.73     18.74 o
  11   5   0        4.58        2.28     16.44 o
  12   5   0      150.60      164.96     26.08 o
 -10   6   0       70.88       74.95     25.86 o
  -9   6   0      125.50      147.54     18.57 o
  -8   6   0        0.60      -10.41     12.54 o
  -7   6   0      420.71      436.42     14.64 o
  -6   6   0       38.54       31.38      6.92 o
  -5   6   0       19.06        9.94      6.00 o
  -4   6   0       17.78       16.50      5.30 o
  -3   6   0      285.75      262.91      6.58 o
  -2   6   0      163.00      228.52      5.92 o
  -1   6   0      996.09     1009.87     13.38 o
   0   6   0     2864.57     2806.84     34.21 o
   1   6   0     3434.92     3139.97     38.04 o
   2   6   0      256.17      252.04      5.45 o
   3   6   0     6927.44     6931.12     82.24 o
   4   6   0       44.42       51.20      4.49 o
   5   6   0        1.15       -3.23      4.31 o
   6   6   0        2.43       -3.52      5.37 o
   7   6   0     1168.57     1190.11     21.08 o
   8   6   0      885.21      841.82     16.21 o
   9   6   0      206.19      206.83     11.00 o
  10   6   0       79.05       74.71     13.29 o
  11   6   0       53.73       71.27     19.75 o
  12   6   0        6.20      -15.65     24.99 o
  -9   7   0       55.21       62.35     18.73 o
  -8   7   0      424.23      385.77     17.99 o
  -7   7   0      280.28      329.61     14.16 o
  -6   7   0        3.15        9.34      7.32 o
  -5   7   0       25.33       28.88      6.64 o
  -4   7   0       99.81       97.47      7.02 o
  -3   7   0     1438.44     1405.17     20.91 o
  -2   7   0       26.30       38.56      4.92 o
  -1   7   0      697.17      646.15     10.54 o
   0   7   0      412.53      376.56      7.84 o
   1   7   0      246.18      220.11      5.68 o
   2   7   0       61.41      122.73      4.77 o
   3   7   0        4.25        3.77      4.18 o
   4   7   0      221.96      212.54      6.33 o
   5   7   0      120.49      138.36      8.24 o
   6   7   0      172.64      171.39      7.21 o
   7   7   0      503.34      534.24     17.60 o
   8   7   0       23.32       15.02      7.37 o
   9   7   0      957.00     1054.36     25.41 o
  10   7   0       18.86       28.37     15.51 o
  11   7   0      195.16      227.76     24.44 o
  -9   8   0       16.86        8.38     24.95 o
  -8   8   0      361.15      343.01     21.77 o
  -7   8   0       69.93       83.82     17.96 o
  -6   8   0      404.88      355.08     13.23 o
  -5   8   0        1.38       -7.01      8.05 o
  -4   8   0       32.90       18.65      6.61 o
  -3   8   0      719.41      775.20     18.50 o
  -2   8   0     1516.98     1713.14     23.51 o
  -1   8   0     2792.86     2700.59     36.82 o
   0   8   0     1428.31     1458.62     20.44 o
   1   8   0     3324.82     3149.31     40.43 o
   2   8   0      108.00      108.80      5.43 o
   3   8   0     1138.01     1138.41     16.81 o
   4   8   0        5.00        0.79      5.30 o
   5   8   0       26.49       21.62      6.88 o
   6   8   0      242.76      240.32      7.83 o
   7   8   0        9.41       11.40      7.15 o
   8   8   0      549.03      583.62     16.55 o
   9   8   0       43.01       43.57     12.62 o
  10   8   0       50.89       54.03     20.23 o
  11   8   0       72.51      104.46     24.50 o
  -8   9   0       24.25       36.61     18.92 o
  -7   9   0       18.62       -1.98     17.16 o
  -6   9   0      339.04      280.79     16.03 o
  -5   9   0       15.96       -5.37      9.38 o
  -4   9   0       31.56       40.94      7.36 o
  -3   9   0       29.32       32.01      6.49 o
  -2   9   0      930.22      940.77     15.52 o
  -1   9   0      471.96      458.18     10.36 o
   0   9   0     1982.73     2093.93     29.53 o
   1   9   0     1099.10     1126.32     17.83 o
   2   9   0     2248.92     2210.44     30.89 o
   3   9   0     2189.53     2151.93     30.85 o
   4   9   0       38.24       18.72      6.12 o
   5   9   0        4.05       11.15      6.55 o
   6   9   0        1.13        0.57      6.59 o
   7   9   0      352.66      399.79     11.48 o
   8   9   0      348.25      406.54     14.86 o
   9   9   0       54.99       50.69     15.85 o
  10   9   0      106.43      129.81     18.11 o
  11   9   0       10.08       50.60     41.55 o
  -7  10   0      239.41      241.23     21.10 o
  -6  10   0        0.24      -17.61     17.61 o
  -5  10   0       17.69       15.50     13.36 o
  -4  10   0        0.05       -9.41      9.41 o
  -3  10   0      129.88      111.21      7.70 o
  -2  10   0        4.17       15.15      6.92 o
  -1  10   0      190.03      191.97      7.90 o
   0  10   0     2488.26     2701.78     37.38 o
   1  10   0       20.52        2.47      6.25 o
   2  10   0      536.78      554.72     13.77 o
   3  10   0      236.80      225.29      8.07 o
   4  10   0       82.86      111.32      7.20 o
   5  10   0        7.09        2.38      7.20 o
   6  10   0       49.30       47.96      7.76 o
   7  10   0      118.35      146.98     10.93 o
   8  10   0      171.56      189.80     16.00 o
   9  10   0       71.10       96.56     17.35 o
  10  10   0        0.44       -3.37     25.94 o
  -7  11   0        6.93        0.75     26.65 o
  -6  11   0       23.28        2.38     19.44 o
  -5  11   0       12.05        7.27     17.25 o
  -4  11   0        9.15        9.01     12.24 o
  -3  11   0       10.71        3.68      9.69 o
  -2  11   0        3.52        9.58     11.75 o
  -1  11   0     1103.32     1055.14     19.93 o
   0  11   0        0.43       15.58      7.20 o
   1  11   0     1102.06     1036.32     18.00 o
   2  11   0        2.64       -6.97      6.97 o
   3  11   0      172.69      134.99      8.05 o
   4  11   0       73.48       80.60      7.73 o
   5  11   0        1.67        9.81      9.41 o
   6  11   0      384.61      370.43     14.54 o
   7  11   0       97.24       94.78     13.98 o
   8  11   0      371.26      324.60     20.49 o
   9  11   0       29.87       22.52     17.58 o
  10  11   0      127.44      112.87     31.74 o
  -6  12   0      107.50      134.88     23.01 o
  -5  12   0        0.03       18.00     16.62 o
  -4  12   0       11.65        8.27     15.83 o
  -3  12   0       28.38       22.92     16.47 o
  -2  12   0      147.06      179.48     13.62 o
  -1  12   0       74.46       71.39     12.31 o
   0  12   0       46.08       66.58     10.25 o
   1  12   0      594.36      591.59     16.93 o
   2  12   0       10.14        7.96      9.58 o
   3  12   0      129.86      133.05     10.75 o
   4  12   0       25.70       15.03      9.87 o
   5  12   0        0.01      -10.96     10.96 o
   6  12   0       77.83       82.07     17.08 o
   7  12   0        0.98       16.18     16.91 o
   8  12   0      101.33      127.45     19.03 o
   9  12   0       21.70       47.95     19.08 o
  -4  13   0       21.10       42.25     19.24 o
  -3  13   0       26.62       16.98     18.25 o
  -2  13   0       19.33       31.12     17.43 o
  -1  13   0      354.09      340.97     21.03 o
   0  13   0      372.19      397.92     22.59 o
   1  13   0      111.62      110.97     12.07 o
   2  13   0      211.04      243.77     13.57 o
   3  13   0       28.83       15.24     17.52 o
   4  13   0       54.87       21.61     16.52 o
   5  13   0        4.17        2.06     17.36 o
   6  13   0        7.31       -1.85     17.89 o
   7  13   0      164.35      174.03     20.11 o
   8  13   0        0.28      -18.89     18.89 o
  -3  14   0       23.64       41.57     20.19 o
  -2  14   0       18.77       34.11     19.14 o
  -1  14   0       37.46       36.13     19.00 o
   0  14   0      439.84      491.80     24.86 o
   1  14   0      287.97      294.60     21.14 o
   2  14   0        7.04       -8.17     17.70 o
   3  14   0       18.16      -17.66     17.66 o
   4  14   0        4.13      -17.78     17.78 o
   5  14   0        1.78      -18.54     18.54 o
   6  14   0       21.12       36.53     19.58 o
   7  14   0       23.11       65.72     20.36 o
  -1  15   0       27.21       46.91     25.54 o
   0  15   0       79.98       87.30     20.31 o
   1  15   0       56.76       61.18     20.03 o
   2  15   0        5.47       18.03     19.48 o
   3  15   0      135.51      134.75     20.79 o
   4  15   0       31.96        6.26     19.83 o
   5  15   0        7.65      -13.67     20.31 o
  -4 -15   1       72.75       50.82     28.80 o
  -3 -15   1      103.93       69.05     20.90 o
  -2 -15   1        3.51      -30.28     30.28 o
  -1 -15   1        1.33       -1.73     19.98 o
   0 -15   1        2.45      -19.65     19.65 o
  -6 -14   1       43.28       30.56     19.97 o
  -5 -14   1       19.10       21.25     19.26 o
  -4 -14   1       37.93       33.87     18.80 o
  -3 -14   1      107.47       98.32     19.16 o
  -2 -14   1        5.89      -17.64     17.64 o
  -1 -14   1       18.39       16.16     18.17 o
   0 -14   1        0.15       -8.71     18.41 o
   1 -14   1       29.58       28.23     19.04 o
   2 -14   1        9.84       -4.45     19.45 o
  -8 -13   1       20.20        3.08     19.44 o
  -7 -13   1       31.94       21.50     18.71 o
  -6 -13   1      189.53      174.68     19.94 o
  -5 -13   1       12.58       -1.41     14.06 o
  -4 -13   1      358.60      374.48     17.73 o
  -3 -13   1       40.13       21.38     13.18 o
  -2 -13   1       51.93       43.83     13.25 o
  -1 -13   1        0.13        5.07     13.06 o
   0 -13   1        1.37       25.90     13.39 o
   1 -13   1       33.24       30.61     13.61 o
   2 -13   1        2.92       -6.40     18.02 o
   3 -13   1      155.97      162.94     20.38 o
   4 -13   1       49.99       38.12     20.07 o
  -9 -12   1       32.44       21.80     19.12 o
  -8 -12   1        0.09       -4.55     18.19 o
  -7 -12   1       93.33      108.84     18.20 o
  -6 -12   1       24.49        3.59     13.20 o
  -5 -12   1      230.50      278.83     25.76 o
  -4 -12   1      165.85      154.65     13.07 o
  -3 -12   1       99.01      104.81     12.03 o
  -2 -12   1       17.09        8.43      9.91 o
  -1 -12   1        2.12        3.28     10.93 o
   0 -12   1       42.36       50.07     13.35 o
   1 -12   1        0.09      -19.42     19.42 o
   2 -12   1      214.77      228.49     15.29 o
   3 -12   1      138.16      132.54     20.41 o
   4 -12   1       90.62       83.79     16.59 o
   5 -12   1       46.43       62.20     19.92 o
  -9 -11   1       13.70       23.99     20.49 o
  -8 -11   1       66.62      109.97     18.06 o
  -7 -11   1       79.02       72.49     14.56 o
  -6 -11   1      297.43      291.81     17.10 o
  -5 -11   1      509.06      537.18     15.77 o
  -4 -11   1       13.93        4.29      9.24 o
  -3 -11   1      765.72      703.86     22.64 o
  -2 -11   1       10.85       -6.64      6.64 o
  -1 -11   1       11.81       14.62      7.06 o
   0 -11   1       63.01       53.87     11.65 o
   1 -11   1       27.47       14.11      9.45 o
   2 -11   1       40.29       29.63      9.89 o
   3 -11   1       11.21       -0.04     11.26 o
   4 -11   1      571.06      580.84     25.48 o
   5 -11   1        0.28      -15.53     15.53 o
   6 -11   1       90.85       70.03     24.68 o
 -10 -10   1        0.78       -7.65     32.32 o
  -9 -10   1       10.30       25.38     20.10 o
  -8 -10   1      201.65      198.77     14.93 o
  -7 -10   1       67.69       37.79     11.43 o
  -6 -10   1      388.22      389.37     13.18 o
  -5 -10   1       14.19       -3.13      7.65 o
  -4 -10   1      351.87      370.59     10.06 o
  -3 -10   1      195.57      161.95     10.40 o
  -2 -10   1      126.83      145.58      8.43 o
  -1 -10   1       14.16       -2.76      5.04 o
   0 -10   1        1.26       -0.38      4.58 o
   1 -10   1       84.87      102.74      8.97 o
   2 -10   1        6.79       15.17      6.21 o
   3 -10   1      737.90      699.77     17.37 o
   4 -10   1       98.91       91.77     10.80 o
   5 -10   1      128.93      153.49     14.42 o
   6 -10   1       92.98       79.00     18.41 o
   7 -10   1       27.17       28.96     19.06 o
 -11  -9   1        5.53        0.84     18.75 o
 -10  -9   1       10.67       20.22     17.16 o
  -9  -9   1       11.57       -3.94     12.95 o
  -8  -9   1       61.64       33.07     12.06 o
  -7  -9   1      262.12      276.59     10.84 o
  -6  -9   1       56.24       52.30      7.45 o
  -5  -9   1      710.38      748.61     15.14 o
  -4  -9   1     1385.41     1315.95     21.37 o
  -3  -9   1     1033.76      996.05     18.04 o
  -2  -9   1       73.58       99.29      6.33 o
  -1  -9   1       16.86        7.24      3.83 o
   0  -9   1       80.60       92.77      6.44 o
   1  -9   1       21.08       11.15      4.27 o
   2  -9   1      227.79      231.63      8.05 o
   3  -9   1      543.65      534.20     11.88 o
   4  -9   1       80.68       91.43      8.96 o
   5  -9   1      593.77      596.47     18.94 o
   6  -9   1        0.04       13.44     13.16 o
   7  -9   1       50.38      111.32     18.63 o
   8  -9   1       21.01       35.58     19.23 o
 -11  -8   1       25.98       29.30     18.05 o
 -10  -8   1       25.40       11.48     23.65 o
  -9  -8   1       37.00       22.63     12.50 o
  -8  -8   1       95.55       96.03     12.72 o
  -7  -8   1        5.16        1.04      7.24 o
  -6  -8   1      203.06      200.93      8.19 o
  -5  -8   1     1019.48     1013.02     17.59 o
  -4  -8   1      321.39      326.43      8.22 o
  -3  -8   1     2302.73     2203.63     30.65 o
  -2  -8   1       66.04       74.09      5.49 o
  -1  -8   1      188.38      185.50      6.40 o
   0  -8   1       28.65       42.18      5.41 o
   1  -8   1      373.91      336.84     10.33 o
   2  -8   1      169.29      158.03      6.60 o
   3  -8   1      291.46      290.55      8.86 o
   4  -8   1      640.46      631.75     14.01 o
   5  -8   1       18.10        0.25      8.41 o
   6  -8   1      320.84      340.34     13.31 o
   7  -8   1        8.69       14.99     13.44 o
   8  -8   1       18.84       44.67     18.58 o
   9  -8   1       12.94       18.11     19.97 o
 -11  -7   1        9.63       10.09     17.47 o
 -10  -7   1       11.74        1.55     15.65 o
  -9  -7   1       73.27       91.68     10.47 o
  -8  -7   1      575.65      567.05     16.23 o
  -7  -7   1       16.02       17.18      6.82 o
  -6  -7   1     3062.93     2975.66     40.42 o
  -5  -7   1      162.55      134.52      6.25 o
  -4  -7   1     2656.60     2646.52     36.02 o
  -3  -7   1     1271.67     1172.14     21.98 o
  -2  -7   1       34.92       74.75      9.28 o
  -1  -7   1       28.56        9.98      4.42 o
   0  -7   1       44.24       43.88      4.99 o
   1  -7   1      727.90      660.09     13.60 o
   2  -7   1        2.67       -3.06      5.19 o
   3  -7   1     2885.93     2686.28     36.89 o
   4  -7   1      972.27      968.39     19.49 o
   5  -7   1      694.51      687.20     14.83 o
   6  -7   1      392.24      388.02     13.24 o
   7  -7   1       10.34       -4.59     10.68 o
   8  -7   1       82.57      104.74     17.98 o
   9  -7   1       12.78       11.78     18.70 o
 -11  -6   1       89.83      111.40     47.94 o
 -10  -6   1       14.36       15.71     12.62 o
  -9  -6   1       26.66       21.53      9.42 o
  -8  -6   1      596.30      562.78     13.05 o
  -7  -6   1       27.50       16.53      6.41 o
  -6  -6   1        7.94       -4.35      5.01 o
  -5  -6   1      319.30      317.60      7.51 o
  -4  -6   1     3799.55     3663.84     51.10 o
  -3  -6   1     4201.17     4130.82     62.96 o
  -2  -6   1     9876.07    10953.89    157.18 o
  -1  -6   1       46.04       26.94      4.43 o
   0  -6   1        0.50       -3.66      3.66 o
   1  -6   1        3.45       -4.00      4.00 o
   2  -6   1      637.15      553.98     11.21 o
   3  -6   1     3494.34     3238.44     43.45 o
   4  -6   1      810.17      819.69     14.37 o
   5  -6   1      969.39      988.39     17.52 o
   6  -6   1        4.95        8.23      6.81 o
   7  -6   1      189.87      233.39     11.53 o
   8  -6   1       92.99       74.04     13.34 o
   9  -6   1        7.40       -4.79     17.32 o
  10  -6   1        2.36       -7.93     19.16 o
 -12  -5   1        9.42       22.43     18.29 o
 -11  -5   1       63.69       54.77     16.51 o
 -10  -5   1        4.28        0.21     12.31 o
  -9  -5   1        2.05        0.36      9.00 o
  -8  -5   1       57.93       50.45      7.31 o
  -7  -5   1       29.38       16.91      6.00 o
  -6  -5   1      284.80      262.09      7.05 o
  -5  -5   1     2852.86     2754.28     60.59 o
  -4  -5   1      924.34     1079.56     16.85 o
  -3  -5   1      272.77      157.34      5.45 o
  -2  -5   1     5075.33     5109.51     69.96 o
  -1  -5   1      664.49      579.84      9.42 o
   0  -5   1       13.99       11.86      2.64 o
   1  -5   1        2.26       -3.69      3.69 o
   2  -5   1    11221.11    11925.63    185.14 o
   3  -5   1      893.40     1029.98     16.68 o
   4  -5   1     3140.03     3085.68     41.54 o
   5  -5   1      208.55      189.95      6.92 o
   6  -5   1      724.54      616.96     17.35 o
   7  -5   1       10.28        0.15      7.09 o
   8  -5   1        4.50       -2.16      9.83 o
   9  -5   1        0.90      -16.41     16.41 o
  10  -5   1       13.44        4.02     23.22 o
 -12  -4   1        0.55       17.06     17.64 o
 -11  -4   1       61.19       78.63     16.61 o
 -10  -4   1       24.68        8.22     12.05 o
  -9  -4   1        0.69        0.78      8.77 o
  -8  -4   1      601.85      506.95     12.37 o
  -7  -4   1      509.77      500.66     11.79 o
  -6  -4   1      853.22      769.65     13.71 o
  -5  -4   1       53.06       37.38      3.93 o
  -4  -4   1    11988.16    12385.14    175.24 o
  -3  -4   1      644.47      620.16     10.42 o
  -2  -4   1     2058.11     2493.12     47.18 o
  -1  -4   1     7268.79     6865.86     88.66 o
   0  -4   1        0.65       -1.71      1.71 o
   1  -4   1     9002.29     8616.64    111.13 o
   2  -4   1     2355.55     2793.97     39.08 o
   3  -4   1     3238.43     2909.94     40.82 o
   4  -4   1     4218.01     4203.87     64.58 o
   5  -4   1       88.87       79.75      6.25 o
   6  -4   1     1771.62     1725.64     26.31 o
   7  -4   1       61.91       55.25      7.01 o
   8  -4   1      283.95      277.22     11.98 o
   9  -4   1        1.51        9.74     12.85 o
  10  -4   1       47.19       45.71     18.26 o
  11  -4   1        6.06       19.06     19.76 o
 -12  -3   1       70.51       67.87     18.46 o
 -11  -3   1       83.50       90.18     16.43 o
 -10  -3   1      415.99      420.50     15.92 o
  -9  -3   1       23.68       20.89      8.07 o
  -8  -3   1      918.34      848.37     15.68 o
  -7  -3   1      620.10      710.04     12.79 o
  -6  -3   1     2333.24     2346.61     33.67 o
  -5  -3   1     2650.02     2449.24     36.78 o
  -4  -3   1     5700.21     5396.99     78.29 o
  -3  -3   1     5233.80     5184.35     67.17 o
  -2  -3   1    27916.04    28572.13    366.46 o
  -1  -3   1     2244.06     2158.80     28.45 o
   0  -3   1        8.69        8.48      1.55 o
   1  -3   1      102.89       80.18      3.46 o
   2  -3   1     5826.65     5762.74     74.68 o
   3  -3   1      194.78      132.40      4.37 o
   4  -3   1       18.61       -4.27      5.40 o
   5  -3   1     3623.29     3616.39     52.21 o
   6  -3   1      119.02      114.07      5.87 o
   7  -3   1       17.88        4.49      6.17 o
   8  -3   1      320.23      287.22      9.21 o
   9  -3   1      104.99      110.99     11.41 o
  10  -3   1       12.23       10.82     16.75 o
  11  -3   1       54.56       39.76     24.19 o
 -12  -2   1       62.06       90.14     18.80 o
 -11  -2   1       64.04       62.18     16.25 o
 -10  -2   1       34.13       26.36     10.72 o
  -9  -2   1        4.54        9.48      7.15 o
  -8  -2   1       12.96       -6.23      6.23 o
  -7  -2   1      334.17      313.31      7.82 o
  -6  -2   1       15.03        1.41      4.34 o
  -5  -2   1     4930.37     4784.09     75.02 o
  -4  -2   1      944.52      899.65     16.03 o
  -3  -2   1    12582.52    11795.20    152.06 o
  -2  -2   1      839.05      774.17     10.74 o
  -1  -2   1       98.39      109.11      2.41 o
   0  -2   1       10.31       10.32      1.18 o
   1  -2   1     1426.44     1382.77     17.55 o
   2  -2   1    30229.21    30439.79    371.64 o
   3  -2   1     9184.51     9458.37    128.23 o
   4  -2   1    14234.35    14660.70    189.12 o
   5  -2   1      148.42      132.42      5.14 o
   6  -2   1      474.49      434.30      9.57 o
   7  -2   1       15.18        7.41      6.08 o
   8  -2   1      137.86      131.10      7.62 o
   9  -2   1       42.66       60.03     11.86 o
  10  -2   1        4.34       11.53     16.07 o
  11  -2   1       52.81       37.82     18.48 o
 -12  -1   1       46.64       57.73     21.54 o
 -11  -1   1        5.12       22.31     16.07 o
 -10  -1   1      740.23      698.26     20.84 o
  -9  -1   1       24.03        6.53      7.22 o
  -8  -1   1      288.48      289.13      8.18 o
  -7  -1   1       19.49       22.81      4.92 o
  -6  -1   1     2187.95     2011.87     26.40 o
  -5  -1   1     3254.09     3153.60     40.70 o
  -4  -1   1     1927.38     1841.67     23.67 o
  -3  -1   1     6791.00     6707.51     91.12 o
  -2  -1   1     2638.21     2672.50     36.61 o
  -1  -1   1       50.39       15.57      1.67 o
   0  -1   1        6.05        4.42      0.65 o
   1  -1   1      118.44       91.68      2.06 o
   2  -1   1        8.13        7.99      2.22 o
   3  -1   1     3583.00     3184.28     41.45 o
   4  -1   1     4031.05     3712.54     46.30 o
   5  -1   1     1415.17     1375.60     22.46 o
   6  -1   1     1568.94     1535.04     22.03 o
   7  -1   1      220.91      261.65      7.56 o
   8  -1   1      119.62      115.23      6.44 o
   9  -1   1       13.93        4.70      7.78 o
  10  -1   1       20.19       16.43     15.80 o
  11  -1   1       86.36       44.38     17.98 o
 -12   0   1        0.14      -14.54     18.01 o
 -11   0   1        8.64       -1.98     15.98 o
 -10   0   1      386.37      327.97     14.11 o
  -9   0   1       72.87       98.06      7.78 o
  -8   0   1      372.46      351.90      9.08 o
  -7   0   1      919.03      949.10     17.60 o
  -6   0   1     2070.08     2067.38     28.48 o
  -5   0   1     1944.02     1840.71     26.49 o
  -4   0   1     5665.07     5377.56     69.87 o
  -3   0   1     3550.44     3354.19     43.64 o
  -2   0   1      744.73      779.54      9.65 o
  -1   0   1      202.55      192.08      6.39 o
   0   0   1       22.11       -0.38      0.38 o
   1   0   1       67.08       53.56      2.54 o
   2   0   1     1424.12     1487.74     19.60 o
   3   0   1    14414.07    14164.17    191.50 o
   4   0   1      201.59      192.70      5.09 o
   5   0   1     5465.51     5009.77     65.45 o
   6   0   1      943.08      874.38     19.08 o
   7   0   1      985.84     1006.49     16.17 o
   8   0   1      720.00      673.48     14.04 o
   9   0   1        1.52       -8.48      8.48 o
  10   0   1        8.12        3.89     14.12 o
  11   0   1       16.35       21.55     17.97 o
  12   0   1       21.97        7.96     24.84 o
 -12   1   1      148.27       96.28     26.22 o
 -11   1   1        8.61       15.62     16.71 o
 -10   1   1       80.67       72.62     16.33 o
  -9   1   1      103.91       95.93      9.37 o
  -8   1   1        1.78       -6.52      6.52 o
  -7   1   1     1816.92     1906.99     28.32 o
  -6   1   1       82.90       75.21      5.07 o
  -5   1   1     6983.95     6657.90     82.44 o
  -4   1   1     1904.26     1798.13     23.24 o
  -3   1   1      642.86      583.97      8.87 o
  -2   1   1      122.97      141.47      3.97 o
  -1   1   1     2106.96     1857.32     20.21 o
   0   1   1        0.05       -0.31      0.31 o
   1   1   1       95.06       36.38      2.59 o
   2   1   1      192.98      202.05      3.67 o
   3   1   1      133.56      132.80      6.34 o
   4   1   1     3987.98     3870.38     53.36 o
   5   1   1     2885.87     2814.58     37.53 o
   6   1   1      411.80      340.30      7.77 o
   7   1   1      227.60      228.18      7.24 o
   8   1   1      502.24      457.49     10.91 o
   9   1   1        0.01       -1.64      7.31 o
  10   1   1      276.03      254.27     13.24 o
  11   1   1       56.75       48.89     17.07 o
  12   1   1        2.72       19.11     24.41 o
 -11   2   1       38.81       26.71     17.39 o
 -10   2   1      264.86      251.07     18.40 o
  -9   2   1      119.95      127.29     10.47 o
  -8   2   1      219.78      207.77      9.49 o
  -7   2   1       26.34       17.51      5.74 o
  -6   2   1     1337.64     1306.41     18.45 o
  -5   2   1     4571.64     4793.92     71.86 o
  -4   2   1     5767.13     5646.71     70.01 o
  -3   2   1     2984.84     2669.64     33.48 o
  -2   2   1     6517.08     6804.90     87.59 o
  -1   2   1     1130.39     1066.34     12.98 o
   0   2   1       29.74       23.03      1.29 o
   1   2   1     2266.18     2305.89     26.13 o
   2   2   1      132.57      184.91      3.85 o
   3   2   1     5371.36     4941.31     67.36 o
   4   2   1     3740.32     3468.20     45.54 o
   5   2   1      293.54      305.32      8.05 o
   6   2   1     2903.35     2735.99     36.78 o
   7   2   1       59.46       42.94      5.68 o
   8   2   1      168.86      164.63      7.53 o
   9   2   1       25.38       21.05      7.37 o
  10   2   1      196.72      172.90     12.18 o
  11   2   1      168.67      197.42     18.69 o
  12   2   1       28.96       55.53     24.54 o
 -11   3   1       49.04       64.45     18.18 o
 -10   3   1       45.72       36.52     15.86 o
  -9   3   1        1.11       -7.86     10.44 o
  -8   3   1        0.34       -6.83      6.83 o
  -7   3   1      244.99      265.22      7.93 o
  -6   3   1     2443.55     2435.32     33.30 o
  -5   3   1        2.90       -4.10      4.10 o
  -4   3   1     5768.41     5528.98     65.89 o
  -3   3   1     1703.47     1744.15     22.58 o
  -2   3   1      934.81      804.51     11.79 o
  -1   3   1      502.89      509.54      7.64 o
   0   3   1       32.70       32.64      1.77 o
   1   3   1       76.70       86.16      2.23 o
   2   3   1     8525.03     8667.30    111.48 o
   3   3   1      310.50      270.46      5.77 o
   4   3   1      445.37      479.83      8.25 o
   5   3   1     7070.73     6936.71     82.53 o
   6   3   1      614.88      621.88     10.94 o
   7   3   1      863.64      847.62     14.08 o
   8   3   1      157.60      154.25      6.98 o
   9   3   1        2.11        0.38      6.85 o
  10   3   1      159.71      146.78     11.88 o
  11   3   1       51.37       52.37     16.81 o
  12   3   1       61.69       53.55     24.36 o
 -11   4   1        4.20      -14.73     24.52 o
 -10   4   1        8.31        9.52     16.27 o
  -9   4   1        0.42       -1.67     10.91 o
  -8   4   1       28.49        4.16      7.49 o
  -7   4   1      717.06      724.17     13.97 o
  -6   4   1       98.98       96.52      6.15 o
  -5   4   1     3472.67     3337.88     42.52 o
  -4   4   1      131.68       89.70      4.51 o
  -3   4   1     1566.19     1478.65     18.79 o
  -2   4   1      618.44      545.88      8.58 o
  -1   4   1      593.42      521.95      7.99 o
   0   4   1        7.45        6.06      1.81 o
   1   4   1      134.24      110.61      3.01 o
   2   4   1     1023.54      898.39     12.13 o
   3   4   1     2034.00     1888.33     25.33 o
   4   4   1     8117.33     7959.52    103.23 o
   5   4   1     7401.02     7322.03    100.06 o
   6   4   1     1202.98     1140.10     17.13 o
   7   4   1     2336.20     2349.03     35.96 o
   8   4   1      249.43      247.52      8.27 o
   9   4   1       62.43       81.24      7.77 o
  10   4   1      637.15      643.95     22.88 o
  11   4   1       66.67      102.40     25.71 o
  12   4   1       35.66       59.83     44.84 o
 -10   5   1       82.96      117.21     18.36 o
  -9   5   1        2.90       10.90     13.03 o
  -8   5   1        1.23        7.95     12.75 o
  -7   5   1       33.62       45.37      7.03 o
  -6   5   1      662.20      611.12     12.55 o
  -5   5   1     3081.37     3115.55     41.90 o
  -4   5   1      104.04       87.14      4.87 o
  -3   5   1     8232.94     7896.17     93.65 o
  -2   5   1     1036.81     1115.45     14.80 o
  -1   5   1      873.97      912.72     12.25 o
   0   5   1        6.35        7.69      3.07 o
   1   5   1      265.28      257.08      5.26 o
   2   5   1      135.59      127.68      4.37 o
   3   5   1       74.97      113.08      3.87 o
   4   5   1     4297.29     4172.47     52.29 o
   5   5   1      114.09      127.38      5.09 o
   6   5   1     1486.74     1314.29     20.37 o
   7   5   1       10.05       -5.17      6.08 o
   8   5   1       33.71       28.28      7.02 o
   9   5   1       39.49       35.12      7.98 o
  10   5   1       55.27       52.84     13.03 o
  11   5   1       16.03       -9.29     16.80 o
  12   5   1        3.38       -4.18     23.50 o
 -10   6   1      148.73      188.63     79.63 o
  -9   6   1       27.20       20.42     16.56 o
  -8   6   1       34.11       25.10     11.66 o
  -7   6   1      279.86      300.05      9.88 o
  -6   6   1      448.53      469.91     10.84 o
  -5   6   1      157.31      171.78      7.33 o
  -4   6   1     3004.68     2917.71     39.40 o
  -3   6   1      275.00      310.19      6.96 o
  -2   6   1     2119.75     2133.73     26.68 o
  -1   6   1     5813.20     5636.78     64.30 o
   0   6   1        6.18       -3.18      3.18 o
   1   6   1     2261.43     2271.43     27.94 o
   2   6   1      850.57      850.72     12.35 o
   3   6   1     7537.94     7505.39     88.98 o
   4   6   1        7.76        6.70      3.76 o
   5   6   1     2879.58     2920.50     39.23 o
   6   6   1     1170.63     1167.60     19.92 o
   7   6   1      515.89      485.85     11.29 o
   8   6   1      186.91      176.98      8.46 o
   9   6   1      275.24      276.83     11.92 o
  10   6   1      242.80      239.00     15.10 o
  11   6   1        2.18        6.98     17.18 o
  12   6   1       72.75       50.68     40.96 o
 -10   7   1        2.43       22.87     26.21 o
  -9   7   1        1.41       -0.95     17.52 o
  -8   7   1       13.85      -13.02     13.02 o
  -7   7   1      419.65      402.54     13.86 o
  -6   7   1        1.65       -6.42      7.00 o
  -5   7   1     1730.27     1697.31     32.32 o
  -4   7   1      281.07      253.59      7.69 o
  -3   7   1       30.51       21.35      5.26 o
  -2   7   1      858.16      873.24     15.50 o
  -1   7   1        0.94        0.59      4.06 o
   0   7   1       35.97       27.30      3.97 o
   1   7   1     2692.43     2617.74     32.21 o
   2   7   1     1325.73     1409.52     21.36 o
   3   7   1      770.57      839.92     19.01 o
   4   7   1      538.35      463.90      9.67 o
   5   7   1     3021.06     3044.70     43.08 o
   6   7   1      716.02      710.76     19.22 o
   7   7   1      373.06      402.97     10.10 o
   8   7   1       54.34       40.48      9.65 o
   9   7   1        6.15       -7.80     10.15 o
  10   7   1      154.23      153.86     14.29 o
  11   7   1       11.63       21.42     21.03 o
  -9   8   1        2.09       18.51     25.04 o
  -8   8   1       70.40       73.49     17.66 o
  -7   8   1      236.69      238.49     15.43 o
  -6   8   1      488.80      524.60     16.74 o
  -5   8   1      752.71      824.36     15.64 o
  -4   8   1       72.69       74.27      6.80 o
  -3   8   1     1900.47     1889.93     27.07 o
  -2   8   1      268.73      287.24      7.34 o
  -1   8   1     2915.17     2769.09     37.53 o
   0   8   1        8.38       -3.43      4.50 o
   1   8   1     1779.00     1706.89     23.06 o
   2   8   1     1295.74     1302.65     18.34 o
   3   8   1       29.63       28.83      5.11 o
   4   8   1     2169.86     2180.18     30.12 o
   5   8   1      595.47      596.22     11.72 o
   6   8   1     1066.80     1000.86     17.60 o
   7   8   1      102.16      103.95      8.15 o
   8   8   1        5.35       -7.63      7.63 o
   9   8   1       35.84       33.15     12.31 o
  10   8   1        1.88       10.86     15.92 o
  11   8   1       52.80       45.01     32.77 o
  -8   9   1        0.37       19.79     24.57 o
  -7   9   1        1.63      -13.61     13.61 o
  -6   9   1      127.73      120.33     13.80 o
  -5   9   1        3.87       -5.22      7.80 o
  -4   9   1      579.39      557.48     12.66 o
  -3   9   1      284.30      269.53      8.11 o
  -2   9   1      439.85      459.39      9.94 o
  -1   9   1      417.04      413.47      9.60 o
   0   9   1       39.53       33.87      5.67 o
   1   9   1      926.74      931.60     15.43 o
   2   9   1      240.18      259.12      8.30 o
   3   9   1      514.04      504.65     12.59 o
   4   9   1      172.61      143.04      6.80 o
   5   9   1     1223.88     1184.84     18.72 o
   6   9   1      142.47      132.91      7.81 o
   7   9   1      353.53      322.63     10.12 o
   8   9   1        1.48      -10.35     10.35 o
   9   9   1       14.95       10.97     12.93 o
  10   9   1       16.30      -14.44     16.54 o
  11   9   1        0.38       23.33     24.42 o
  -8  10   1        0.96      -12.53     24.71 o
  -7  10   1      140.37      146.66     24.71 o
  -6  10   1       25.16       20.74     14.11 o
  -5  10   1      221.47      238.68     15.44 o
  -4  10   1      894.19      915.64     18.21 o
  -3  10   1       26.54       16.98      6.98 o
  -2  10   1      706.77      746.34     14.65 o
  -1  10   1        9.66        8.65      6.35 o
   0  10   1       17.97       32.16      6.30 o
   1  10   1       31.02       23.58      6.13 o
   2  10   1      228.66      243.46      7.84 o
   3  10   1      575.35      568.77     12.28 o
   4  10   1       50.17       67.61      7.45 o
   5  10   1     1275.34     1252.00     21.17 o
   6  10   1       95.40       99.10      7.94 o
   7  10   1      470.32      497.98     22.95 o
   8  10   1       18.38        2.68     12.60 o
   9  10   1       41.75       37.49     13.77 o
  10  10   1      117.09      173.66     41.84 o
  -7  11   1        5.79      -12.17     26.00 o
  -6  11   1       67.07       27.42     29.43 o
  -5  11   1      129.40      154.11     15.28 o
  -4  11   1        9.69      -10.40     11.63 o
  -3  11   1       35.56       33.57      9.46 o
  -2  11   1      145.96      157.80      8.82 o
  -1  11   1       61.31       48.80      7.41 o
   0  11   1        7.04       -0.40      6.81 o
   1  11   1       16.81       17.07      7.21 o
   2  11   1      386.08      444.61     10.70 o
   3  11   1        1.63        6.06      6.88 o
   4  11   1      879.08      882.77     18.70 o
   5  11   1       58.28       73.30      8.22 o
   6  11   1      505.72      511.51     13.80 o
   7  11   1      156.43      136.74     14.04 o
   8  11   1       92.50       90.30     14.40 o
   9  11   1        3.18      -11.88     22.31 o
  10  11   1       78.44      110.43     25.61 o
  -6  12   1      129.99      133.31     22.20 o
  -5  12   1        6.45       -0.80     19.29 o
  -4  12   1      219.29      202.71     14.72 o
  -3  12   1      106.31      107.34     14.10 o
  -2  12   1      266.10      257.19     15.40 o
  -1  12   1       30.85       31.64     10.27 o
   0  12   1        0.14       -8.18      8.18 o
   1  12   1       26.83       39.29      8.01 o
   2  12   1      117.10      145.16      8.75 o
   3  12   1        5.36       -5.09      7.84 o
   4  12   1      355.66      381.66     13.16 o
   5  12   1      383.53      376.71     16.95 o
   6  12   1      102.20      121.14     12.55 o
   7  12   1        0.70       -4.22     13.82 o
   8  12   1       62.12       50.56     26.84 o
   9  12   1        0.94       11.92     42.11 o
  -5  13   1      151.22      155.42     28.41 o
  -4  13   1      197.39      209.98     26.72 o
  -3  13   1        1.18      -17.42     17.42 o
  -2  13   1      112.01       91.91     14.63 o
  -1  13   1       94.20       69.61     13.94 o
   0  13   1        3.73       -5.82     12.92 o
   1  13   1      118.63      130.05     15.69 o
   2  13   1      249.48      232.27     15.07 o
   3  13   1      137.09      126.09     18.85 o
   4  13   1       35.45       -6.07     13.32 o
   5  13   1      191.57      207.06     27.02 o
   6  13   1        1.38       -5.76     23.55 o
   7  13   1      137.78      168.31     42.60 o
   8  13   1        3.23       -8.75     26.42 o
  -4  14   1       37.89        1.87     26.31 o
  -3  14   1      150.73      101.78     51.98 o
  -2  14   1        2.64       -5.56     34.66 o
  -1  14   1       41.07       27.46     17.98 o
   0  14   1        5.13       13.76     14.70 o
   1  14   1       68.11       73.79     15.19 o
   2  14   1       24.12       17.50     14.40 o
   3  14   1        5.05      -14.33     14.33 o
   4  14   1      193.22      199.01     16.63 o
   5  14   1        2.22      -17.77     17.77 o
   6  14   1      105.46       76.13     25.48 o
   7  14   1       53.68       72.79     30.33 o
  -2  15   1        1.84      -17.14     28.00 o
  -1  15   1       50.32       72.34     26.21 o
   0  15   1        2.12      -22.61     24.73 o
   1  15   1       36.11       31.63     24.88 o
   2  15   1        6.67      -20.01     24.37 o
   3  15   1       69.26       81.68     25.92 o
   4  15   1       97.87       68.01     25.32 o
   5  15   1      141.25      137.32     27.74 o
   6  15   1      120.77       84.85     27.98 o
   2  16   1        2.35       21.29     26.82 o
  -5 -14   2        5.31      -10.91     15.08 o
  -4 -14   2       11.76       16.27     14.91 o
  -3 -14   2       12.35       -1.03     14.41 o
  -2 -14   2      101.45      111.78     15.40 o
  -1 -14   2       88.13       96.34     15.23 o
   0 -14   2       61.51       72.64     15.36 o
   1 -14   2        0.80        3.16     15.17 o
  -7 -13   2       18.36       28.71     15.30 o
  -6 -13   2        1.61      -14.43     14.43 o
  -5 -13   2        0.94        1.63     14.11 o
  -4 -13   2        0.11       -9.34     13.76 o
  -3 -13   2       62.58       60.37     13.81 o
  -2 -13   2       43.43       62.87     16.86 o
  -1 -13   2      218.73      252.16     16.09 o
   0 -13   2        0.25      -11.84     13.40 o
   1 -13   2      258.38      268.99     16.68 o
   2 -13   2       41.52       32.70     14.84 o
   3 -13   2       14.23       32.08     15.52 o
  -8 -12   2        1.70        4.84     14.82 o
  -7 -12   2       66.83       87.19     14.84 o
  -6 -12   2        3.93       -7.57     13.54 o
  -5 -12   2       58.26       70.65     13.65 o
  -4 -12   2      138.50      155.87     13.08 o
  -3 -12   2        0.16      -11.32     11.32 o
  -2 -12   2      589.90      613.86     19.66 o
  -1 -12   2        6.61        1.21     11.46 o
   0 -12   2        6.19        0.07     11.59 o
   1 -12   2       40.03       45.64     13.06 o
   2 -12   2       39.47       40.28     16.28 o
   3 -12   2        0.94        6.47     18.29 o
   4 -12   2        2.23        6.38     13.78 o
   5 -12   2       83.40       66.15     18.38 o
  -9 -11   2       88.00      103.71     15.70 o
  -8 -11   2       94.22       93.33     14.62 o
  -7 -11   2       97.07       93.53     15.10 o
  -6 -11   2      131.33      123.89     12.58 o
  -5 -11   2      131.12      113.57     12.05 o
  -4 -11   2      143.47      110.21     11.75 o
  -3 -11   2       75.84       91.38     11.29 o
  -2 -11   2      291.57      250.97     14.85 o
  -1 -11   2      830.49      725.60     24.62 o
   0 -11   2     1431.77     1562.75     34.24 o
   1 -11   2      504.82      530.98     17.56 o
   2 -11   2      361.63      445.31     16.80 o
   3 -11   2        0.18        9.03     12.05 o
   4 -11   2        3.38       -8.45     12.64 o
   5 -11   2        7.75       -2.58     13.53 o
   6 -11   2        1.71       -4.07     19.15 o
 -10 -10   2       50.54       78.37     18.86 o
  -9 -10   2       10.73      -13.73     13.73 o
  -8 -10   2      237.72      261.64     15.88 o
  -7 -10   2      121.56       89.24     14.19 o
  -6 -10   2      201.59      198.99     12.48 o
  -5 -10   2       63.21       41.08      9.27 o
  -4 -10   2       34.89       37.34      8.56 o
  -3 -10   2       46.02       32.89      6.96 o
  -2 -10   2       15.00        5.13      6.76 o
  -1 -10   2     1378.04     1295.74     20.75 o
   0 -10   2      779.45      808.77     15.57 o
   1 -10   2     1092.15     1061.68     21.79 o
   2 -10   2      222.62      206.47     10.45 o
   3 -10   2       27.02       15.27     10.21 o
   4 -10   2       79.69       95.60     12.58 o
   5 -10   2       40.10       33.66     17.27 o
   6 -10   2       32.95       38.18     15.02 o
   7 -10   2       12.75        3.23     25.53 o
 -10  -9   2        1.22       13.59     14.39 o
  -9  -9   2      104.66      138.51     21.95 o
  -8  -9   2       36.99       32.50     11.61 o
  -7  -9   2       16.49       31.46     11.74 o
  -6  -9   2       50.85       55.17      9.10 o
  -5  -9   2       14.83       10.28      6.97 o
  -4  -9   2       32.26       43.79      6.26 o
  -3  -9   2        0.80       -4.65      4.65 o
  -2  -9   2     1744.21     1874.03     27.08 o
  -1  -9   2      212.19      183.56      7.51 o
   0  -9   2       90.05      138.19      7.22 o
   1  -9   2      841.59      714.13     16.19 o
   2  -9   2       30.95       38.49      6.77 o
   3  -9   2       25.51       23.08      8.09 o
   4  -9   2        4.77        0.94     12.14 o
   5  -9   2      265.17      265.91     14.18 o
   6  -9   2        5.39        4.03     13.88 o
   7  -9   2       83.35      127.69     15.78 o
   8  -9   2       78.49       40.43     20.24 o
 -11  -8   2       21.27       43.90     27.59 o
 -10  -8   2      168.21      184.99     15.50 o
  -9  -8   2      475.90      473.65     18.26 o
  -8  -8   2       18.88       10.36     10.72 o
  -7  -8   2       93.09       85.99      8.53 o
  -6  -8   2      288.04      269.80     12.14 o
  -5  -8   2       64.75       58.57      7.89 o
  -4  -8   2        6.62       -2.82      2.82 o
  -3  -8   2      159.62      150.70      8.06 o
  -2  -8   2     1510.08     1575.91     23.62 o
  -1  -8   2      873.18      783.80     14.06 o
   0  -8   2     5505.42     6155.46     84.21 o
   1  -8   2       84.26       90.06      6.40 o
   2  -8   2     1445.62     1582.16     22.48 o
   3  -8   2        1.05       -6.06      6.06 o
   4  -8   2        0.98       -1.98      7.30 o
   5  -8   2      158.18      137.36     10.64 o
   6  -8   2      260.97      262.54     14.22 o
   7  -8   2      192.55      217.23     28.21 o
   8  -8   2        9.78      -12.98     14.96 o
 -11  -7   2       28.59       41.40     17.83 o
 -10  -7   2      231.06      232.07     17.21 o
  -9  -7   2        3.56       -2.53     13.32 o
  -8  -7   2      330.36      326.69     12.15 o
  -7  -7   2       39.73       44.44      6.52 o
  -6  -7   2     1579.23     1474.28     27.23 o
  -5  -7   2      135.93      139.66      6.80 o
  -4  -7   2       33.40       27.70      5.38 o
  -3  -7   2      965.63      830.51     13.23 o
  -2  -7   2        8.38       -4.51      4.51 o
  -1  -7   2     3091.47     2701.47     34.89 o
   0  -7   2     2729.77     2982.29     38.30 o
   1  -7   2     2036.88     1851.87     26.06 o
   2  -7   2     1195.66     1327.97     23.73 o
   3  -7   2       31.13       36.58      6.09 o
   4  -7   2        2.88        5.30      5.83 o
   5  -7   2        5.13        4.84      6.67 o
   6  -7   2      335.00      357.81     13.05 o
   7  -7   2      192.50      157.49     13.37 o
   8  -7   2      299.76      294.60     17.43 o
   9  -7   2       51.14       58.20     19.67 o
 -11  -6   2       90.21      120.81     30.91 o
 -10  -6   2      110.78      110.36     13.66 o
  -9  -6   2      276.83      324.41     13.87 o
  -8  -6   2     1256.43     1204.91     24.81 o
  -7  -6   2       46.02       30.15      6.08 o
  -6  -6   2      124.82      163.63      9.12 o
  -5  -6   2      161.07      181.43      9.62 o
  -4  -6   2       15.67       17.10      4.56 o
  -3  -6   2      513.59      447.86      8.80 o
  -2  -6   2     4999.81     5442.55     67.71 o
  -1  -6   2     1329.48     1190.38     16.60 o
   0  -6   2      460.40      445.03      8.65 o
   1  -6   2     3173.50     2829.59     34.55 o
   2  -6   2       30.48       25.81      4.59 o
   3  -6   2      120.58      100.34      6.46 o
   4  -6   2       19.95        9.70      3.42 o
   5  -6   2        2.04       -5.37      5.37 o
   6  -6   2      114.83       92.79      8.40 o
   7  -6   2       59.85       60.15     11.51 o
   8  -6   2       56.32       69.73     13.94 o
   9  -6   2        1.52       -0.90     21.63 o
 -12  -5   2       37.58       41.64     20.21 o
 -11  -5   2       44.44       59.86     14.02 o
 -10  -5   2       86.67       72.31     13.78 o
  -9  -5   2      553.03      624.26     18.51 o
  -8  -5   2      160.03      151.67      8.25 o
  -7  -5   2      278.63      309.22      9.26 o
  -6  -5   2      193.61      162.60      7.08 o
  -5  -5   2       16.10        2.90      4.39 o
  -4  -5   2     1169.77     1195.58     18.88 o
  -3  -5   2      836.43      776.92     11.65 o
  -2  -5   2     4345.40     4407.38     54.97 o
  -1  -5   2      300.60      302.49      6.24 o
   0  -5   2      357.39      345.29      7.04 o
   1  -5   2       25.01       13.43      3.64 o
   2  -5   2     6071.25     6399.10     79.33 o
   3  -5   2      632.10      599.14     11.11 o
   4  -5   2      119.02      108.76      8.21 o
   5  -5   2      109.93      116.05      7.65 o
   6  -5   2      990.69      955.42     18.11 o
   7  -5   2      505.14      463.57     14.34 o
   8  -5   2       21.33        1.28     11.66 o
   9  -5   2      109.67      141.67     15.30 o
  10  -5   2       14.08       -5.26     18.87 o
 -12  -4   2        1.04      -17.18     17.78 o
 -11  -4   2        2.50        0.56     13.24 o
 -10  -4   2      170.71      173.12     12.61 o
  -9  -4   2       23.83       14.69      8.99 o
  -8  -4   2      893.03      835.47     17.62 o
  -7  -4   2      201.32      202.24     10.37 o
  -6  -4   2      492.05      439.88     11.10 o
  -5  -4   2      664.44      710.02     13.61 o
  -4  -4   2        0.91       -3.56      3.56 o
  -3  -4   2     1573.43     1457.57     20.11 o
  -2  -4   2       52.28       59.88      3.14 o
  -1  -4   2    14332.92    13579.09    166.58 o
   0  -4   2      674.07      603.99      8.74 o
   1  -4   2     7575.55     7354.38     90.72 o
   2  -4   2     2092.40     2524.20     32.16 o
   3  -4   2       46.78       51.68      4.11 o
   4  -4   2       22.28       19.29      4.14 o
   5  -4   2      535.71      591.11     12.42 o
   6  -4   2     1423.57     1391.12     27.87 o
   7  -4   2       10.48        6.09      4.23 o
   8  -4   2       83.99      105.39     15.45 o
   9  -4   2      477.02      497.55     20.23 o
  10  -4   2       77.11       71.91     18.89 o
 -12  -3   2       19.10       24.73     17.97 o
 -11  -3   2       81.70       71.21     13.85 o
 -10  -3   2      222.06      241.77     13.24 o
  -9  -3   2     1011.54     1063.94     22.88 o
  -8  -3   2     2452.12     2402.83     37.21 o
  -7  -3   2      702.78      729.76     21.79 o
  -6  -3   2     1179.61     1133.16     20.30 o
  -5  -3   2      372.78      355.45      7.89 o
  -4  -3   2      556.51      555.80      9.34 o
  -3  -3   2     9103.49     9225.93    118.99 o
  -2  -3   2     8501.28     9000.15    105.93 o
  -1  -3   2     3000.44     3119.16     37.16 o
   0  -3   2      301.35      339.16      5.27 o
   1  -3   2    10033.89     9844.56    116.00 o
   2  -3   2      187.04      185.92      4.35 o
   3  -3   2      572.06      512.49     10.42 o
   4  -3   2      820.65      861.89     13.59 o
   5  -3   2      330.27      355.04      8.49 o
   6  -3   2      200.72      197.03      6.89 o
   7  -3   2       14.90        9.99      3.59 o
   8  -3   2      849.84      868.80     20.86 o
   9  -3   2        1.23       19.25     11.91 o
  10  -3   2      206.15      227.51     19.83 o
  11  -3   2        8.18      -18.83     18.83 o
 -12  -2   2       20.09       50.84     18.16 o
 -11  -2   2       69.36       64.03     16.59 o
 -10  -2   2       29.25       17.36     13.04 o
  -9  -2   2     1633.65     1737.59     32.75 o
  -8  -2   2       26.36       -5.64      5.64 o
  -7  -2   2      611.10      593.27     15.64 o
  -6  -2   2      813.90      720.25     13.61 o
  -5  -2   2      178.15      197.44      5.72 o
  -4  -2   2      154.49      163.38      4.25 o
  -3  -2   2     5657.25     5643.14     69.97 o
  -2  -2   2    21445.13    22509.40    276.18 o
  -1  -2   2     6713.07     6401.76     75.51 o
   0  -2   2     2451.00     2741.27     31.24 o
   1  -2   2     3782.72     3614.42     42.94 o
   2  -2   2    12833.21    12790.78    150.48 o
   3  -2   2     4404.17     4301.77     51.02 o
   4  -2   2      194.43      197.67      4.89 o
   5  -2   2      624.64      695.33     12.58 o
   6  -2   2        2.15       -2.64      2.64 o
   7  -2   2      551.04      528.64     12.00 o
   8  -2   2      591.04      560.66     13.88 o
   9  -2   2      543.18      566.07     20.42 o
  10  -2   2      246.24      226.37     15.88 o
  11  -2   2       20.77       24.22     18.37 o
 -12  -1   2        1.65       -7.84     17.73 o
 -11  -1   2       45.07       52.27     13.73 o
 -10  -1   2      707.78      764.82     22.45 o
  -9  -1   2      132.84      105.41      9.74 o
  -8  -1   2      437.16      412.28     10.91 o
  -7  -1   2     1141.76     1122.32     27.14 o
  -6  -1   2       93.06       70.36      5.39 o
  -5  -1   2     1366.20     1275.30     18.10 o
  -4  -1   2      222.97      213.04      5.90 o
  -3  -1   2     4526.81     4296.05     53.38 o
  -2  -1   2     4381.76     4776.50     62.73 o
  -1  -1   2     6036.11     6250.73     76.25 o
   0  -1   2     1038.02     1081.15     14.90 o
   1  -1   2     4722.73     4598.19     53.79 o
   2  -1   2    11420.11    12899.86    202.75 o
   3  -1   2    10379.89    10404.78    117.54 o
   4  -1   2       42.27       39.64      3.17 o
   5  -1   2      418.41      407.48      8.03 o
   6  -1   2     1641.39     1477.82     28.41 o
   7  -1   2        6.18        9.09      3.50 o
   8  -1   2       93.58       79.88      8.04 o
   9  -1   2      292.38      344.82     12.78 o
  10  -1   2        6.06       12.44     13.13 o
  11  -1   2       52.42       53.58     18.15 o
 -12   0   2        0.09        5.63     18.10 o
 -11   0   2      166.49      207.46     18.60 o
 -10   0   2        3.97       -1.40     11.33 o
  -9   0   2      294.68      282.78     11.63 o
  -8   0   2      545.32      527.05     11.89 o
  -7   0   2        0.37       -4.40      4.40 o
  -6   0   2      160.15      158.01      5.75 o
  -5   0   2       39.12       56.59      4.39 o
  -4   0   2     2082.28     2152.84     30.13 o
  -3   0   2     3111.61     3141.40     39.10 o
  -2   0   2    10768.35    11307.86    138.89 o
  -1   0   2    21714.59    22980.75    510.39 o
   0   0   2    18403.94    21402.24   1121.34 o
   1   0   2    12785.58    13586.50    172.44 o
   2   0   2     8142.83     8657.91     90.74 o
   3   0   2     1334.46     1196.49     13.84 o
   4   0   2      111.15      118.42      5.43 o
   5   0   2       39.01       28.08      3.65 o
   6   0   2     1503.53     1506.89     25.73 o
   7   0   2     1486.43     1500.95     24.68 o
   8   0   2     1887.14     1807.20     28.87 o
   9   0   2       22.53       27.73      8.10 o
  10   0   2      358.67      342.76     16.60 o
  11   0   2       41.41       66.99     17.75 o
 -12   1   2        7.37       16.15     18.42 o
 -11   1   2      175.73      168.41     20.24 o
 -10   1   2      160.87      128.57     13.71 o
  -9   1   2      960.28      967.07     19.00 o
  -8   1   2        1.37       -5.83      5.83 o
  -7   1   2     2445.55     2483.14     41.51 o
  -6   1   2      168.42      186.86      6.61 o
  -5   1   2      191.33      192.00      5.21 o
  -4   1   2     1048.91     1120.14     15.77 o
  -3   1   2     2354.88     2444.15     29.41 o
  -2   1   2    34775.30    36690.52    411.09 o
  -1   1   2    10716.11    11384.66    144.79 o
   0   1   2      195.01      216.09     11.59 o
   1   1   2    24659.35    25654.87    426.17 o
   2   1   2     9302.59     9624.20    112.47 o
   3   1   2     4121.52     3856.54     47.87 o
   4   1   2      788.62      746.82     11.76 o
   5   1   2     1290.38     1274.88     19.60 o
   6   1   2      116.19       99.37      6.97 o
   7   1   2      691.50      647.58     14.33 o
   8   1   2      825.90      749.23     20.68 o
   9   1   2     1206.69     1306.99     30.56 o
  10   1   2      133.44      143.48     13.94 o
  11   1   2        2.02      -12.44     16.63 o
  12   1   2        6.02      -11.55     18.90 o
 -11   2   2       40.02       13.94     24.40 o
 -10   2   2      249.81      283.35     13.95 o
  -9   2   2      860.53      895.90     21.17 o
  -8   2   2     1071.97     1017.39     17.99 o
  -7   2   2      190.66      208.75      8.40 o
  -6   2   2       63.96       35.91      4.25 o
  -5   2   2      556.66      496.25     14.04 o
  -4   2   2       16.01        3.78      2.34 o
  -3   2   2     1432.36     1507.96     19.42 o
  -2   2   2     4273.31     4412.39     57.15 o
  -1   2   2    11593.95    11803.32    132.29 o
   0   2   2      206.09      185.80      2.93 o
   1   2   2      263.33      216.54      3.60 o
   2   2   2    36578.28    38662.82    470.60 o
   3   2   2     1106.54     1209.42     17.43 o
   4   2   2     1907.86     1949.88     26.22 o
   5   2   2      303.87      345.82      7.55 o
   6   2   2      463.67      465.64     11.82 o
   7   2   2     1056.91     1098.03     19.07 o
   8   2   2      387.02      363.78     11.15 o
   9   2   2     1651.75     1736.40     35.43 o
  10   2   2       26.56        7.68     13.99 o
  11   2   2       68.18       62.16     17.11 o
  12   2   2       20.55       33.44     18.77 o
 -11   3   2       92.86      121.79     18.71 o
 -10   3   2      378.17      408.99     17.98 o
  -9   3   2       45.53       12.21      9.96 o
  -8   3   2      966.98      903.55     16.32 o
  -7   3   2        9.39        8.08      5.78 o
  -6   3   2     1274.85     1236.67     18.55 o
  -5   3   2     3248.97     3268.67     45.67 o
  -4   3   2     2970.35     3108.44     40.98 o
  -3   3   2      346.57      308.80      6.46 o
  -2   3   2     1462.73     1450.40     19.20 o
  -1   3   2    23038.13    22743.55    256.09 o
   0   3   2    25669.38    29915.98    335.51 o
   1   3   2    27741.41    28210.47    316.47 o
   2   3   2     7631.93     7966.65     97.92 o
   3   3   2     2637.29     2573.51     35.57 o
   4   3   2      478.68      548.73     13.67 o
   5   3   2       21.19       20.85      4.46 o
   6   3   2       25.48       11.00      4.16 o
   7   3   2        1.20       -3.26      3.26 o
   8   3   2      643.35      599.97     13.55 o
   9   3   2       10.67       -3.00      8.11 o
  10   3   2      240.36      227.40     20.62 o
  11   3   2       78.62       86.41     17.18 o
  12   3   2       15.77        9.14     18.28 o
 -11   4   2       50.23       82.31     20.62 o
 -10   4   2        0.68      -15.89     15.89 o
  -9   4   2      200.92      235.08     13.52 o
  -8   4   2       27.61       28.74      8.21 o
  -7   4   2       32.46       25.44      6.27 o
  -6   4   2      185.66      169.41      6.54 o
  -5   4   2       87.81       96.11      6.08 o
  -4   4   2       38.92       34.55      5.09 o
  -3   4   2      301.96      297.40      6.42 o
  -2   4   2     3151.89     3320.97     39.54 o
  -1   4   2      549.56      467.79      6.83 o
   0   4   2    17333.34    19075.18    223.64 o
   1   4   2     8760.12     8397.45    103.15 o
   2   4   2     2038.33     1977.51     24.94 o
   3   4   2      196.27      284.67      5.90 o
   4   4   2       12.54       38.52      3.51 o
   5   4   2      157.43      164.48      5.53 o
   6   4   2      211.26      214.97      8.54 o
   7   4   2     1849.08     1946.74     27.37 o
   8   4   2      133.01      139.42      7.18 o
   9   4   2      494.30      469.13     13.44 o
  10   4   2      499.91      524.50     18.92 o
  11   4   2        5.77      -15.27     16.31 o
  12   4   2       39.27       30.43     18.59 o
 -11   5   2        0.34      -18.71     18.71 o
 -10   5   2      342.41      306.46     20.67 o
  -9   5   2      166.37      197.34     14.79 o
  -8   5   2      426.20      380.86     12.98 o
  -7   5   2      256.05      261.26      8.94 o
  -6   5   2       75.66       65.24      6.17 o
  -5   5   2        6.82        5.06      4.86 o
  -4   5   2      657.95      678.59     11.80 o
  -3   5   2      484.99      474.80     10.09 o
  -2   5   2     4584.90     4919.79     58.33 o
  -1   5   2     5411.02     5139.17     60.59 o
   0   5   2     6341.14     6643.34     81.88 o
   1   5   2     2332.65     2310.57     29.14 o
   2   5   2     3661.64     3691.74     46.02 o
   3   5   2      796.23      829.81     12.34 o
   4   5   2     3110.36     3230.16     47.51 o
   5   5   2     2137.91     2168.47     35.08 o
   6   5   2      360.41      321.38      7.84 o
   7   5   2      513.36      503.67     10.87 o
   8   5   2      277.84      238.33      8.82 o
   9   5   2      698.61      739.62     18.67 o
  10   5   2      168.90      158.62     14.22 o
  11   5   2      205.97      201.05     18.94 o
  12   5   2       25.22       26.19     18.81 o
 -10   6   2      110.52      122.93     21.30 o
  -9   6   2       12.05       12.27     16.17 o
  -8   6   2      342.08      323.22     13.20 o
  -7   6   2       14.78        1.17      7.13 o
  -6   6   2      507.97      534.11     11.61 o
  -5   6   2        6.40       -1.19      5.33 o
  -4   6   2      125.49      143.54      5.66 o
  -3   6   2      485.34      429.03      9.22 o
  -2   6   2      160.40      162.03      6.18 o
  -1   6   2     5191.80     4828.23     62.49 o
   0   6   2     2288.87     2509.90     31.90 o
   1   6   2     5598.44     5162.27     64.03 o
   2   6   2     3558.47     3798.04     52.05 o
   3   6   2      368.69      364.28      7.57 o
   4   6   2       16.33       21.48      4.29 o
   5   6   2      979.03      938.02     14.72 o
   6   6   2      984.64     1028.15     16.24 o
   7   6   2        1.18        2.00      6.20 o
   8   6   2     1352.91     1314.37     22.91 o
   9   6   2      595.01      636.11     17.84 o
  10   6   2      367.58      346.32     16.68 o
  11   6   2      104.23       95.48     18.49 o
  12   6   2       11.57       16.38     19.01 o
 -10   7   2        5.12        8.10     19.01 o
  -9   7   2      190.04      193.80     19.71 o
  -8   7   2      156.04      173.78     14.98 o
  -7   7   2      450.65      483.19     14.45 o
  -6   7   2      444.41      443.68     10.66 o
  -5   7   2       62.31       53.02      6.38 o
  -4   7   2      215.59      216.91      6.80 o
  -3   7   2       68.54       75.61      5.20 o
  -2   7   2     3670.08     4089.94     51.23 o
  -1   7   2       12.21        5.04      2.28 o
   0   7   2      193.55      164.34      6.25 o
   1   7   2     1862.21     1577.55     25.24 o
   2   7   2        9.14       17.31      3.92 o
   3   7   2      953.37      871.74     15.28 o
   4   7   2      737.29      789.56     13.14 o
   5   7   2        1.80       13.21      5.37 o
   6   7   2       30.78       25.51      5.65 o
   7   7   2       88.71       81.58      6.93 o
   8   7   2      335.18      332.87      9.94 o
   9   7   2       35.05       23.90      9.89 o
  10   7   2      207.70      236.52     15.69 o
  11   7   2      113.11      101.77     21.34 o
  -9   8   2      162.98      174.84     20.13 o
  -8   8   2       16.55       47.57     17.03 o
  -7   8   2      369.72      401.73     16.84 o
  -6   8   2       13.60        6.63      9.06 o
  -5   8   2       13.83        7.74      7.91 o
  -4   8   2       40.29       51.96      6.40 o
  -3   8   2      501.61      507.84     10.17 o
  -2   8   2     1005.47     1169.76     16.40 o
  -1   8   2     1647.12     1532.87     21.11 o
   0   8   2      905.30      868.51     13.40 o
   1   8   2      434.12      405.08      9.61 o
   2   8   2     5040.87     5133.37     64.11 o
   3   8   2       42.47       28.25      4.68 o
   4   8   2       51.50       52.32      4.95 o
   5   8   2       79.59       85.14      8.26 o
   6   8   2      231.70      228.39      7.97 o
   7   8   2       55.60       68.67      7.22 o
   8   8   2      128.43      108.81      9.54 o
   9   8   2      247.50      278.51     13.53 o
  10   8   2      147.40      153.48     17.50 o
  11   8   2      115.71       97.16     18.80 o
  -9   9   2       16.12       19.33     19.67 o
  -8   9   2      109.64      104.85     18.95 o
  -7   9   2        1.72       -4.75     21.86 o
  -6   9   2       46.15       42.03     12.31 o
  -5   9   2      480.07      423.01     11.86 o
  -4   9   2        9.27       18.10      6.78 o
  -3   9   2      933.62      913.18     15.20 o
  -2   9   2      105.60      120.10      6.60 o
  -1   9   2     1435.83     1285.51     18.83 o
   0   9   2      986.82      962.28     15.05 o
   1   9   2     1863.57     1706.34     23.39 o
   2   9   2      697.92      827.57     13.48 o
   3   9   2      497.51      477.40      9.81 o
   4   9   2      210.11      204.30      6.82 o
   5   9   2       71.35       78.57      6.94 o
   6   9   2      427.67      422.40     11.17 o
   7   9   2        3.17       -0.89      7.41 o
   8   9   2      406.20      411.63     15.42 o
   9   9   2       61.57       78.33     13.77 o
  10   9   2      179.61      196.69     18.89 o
  11   9   2       24.73       35.13     19.00 o
  -8  10   2       26.22       40.60     19.02 o
  -7  10   2      111.97      153.87     19.81 o
  -6  10   2       53.56       44.41     16.53 o
  -5  10   2        0.72      -10.26     10.26 o
  -4  10   2       42.45       48.41      8.00 o
  -3  10   2       31.84       32.72      6.79 o
  -2  10   2       33.42       49.36      6.72 o
  -1  10   2      532.11      478.36     10.68 o
   0  10   2      869.48      867.64     15.25 o
   1  10   2     1853.13     1669.55     24.45 o
   2  10   2      262.74      246.57      7.78 o
   3  10   2     1204.88     1155.20     18.49 o
   4  10   2       81.19       80.37      6.75 o
   5  10   2       45.77       48.75      6.60 o
   6  10   2      105.53      115.57      8.39 o
   7  10   2      428.01      435.52     13.32 o
   8  10   2      317.72      336.43     14.49 o
   9  10   2       19.83       37.56     16.16 o
  10  10   2      266.61      305.23     21.02 o
  11  10   2       13.01        4.91     18.88 o
  -7  11   2      189.89      174.65     20.83 o
  -6  11   2       40.96       47.37     17.72 o
  -5  11   2      104.47       97.79     14.87 o
  -4  11   2        8.73      -10.28     10.28 o
  -3  11   2      168.87      133.94     10.29 o
  -2  11   2      917.48     1024.38     18.11 o
  -1  11   2      259.37      229.23      8.57 o
   0  11   2      614.10      670.79     13.86 o
   1  11   2        7.81        7.93      6.57 o
   2  11   2      235.68      234.32      8.27 o
   3  11   2        0.73       -5.93      6.56 o
   4  11   2       77.41       70.87      7.34 o
   5  11   2      182.50      164.00      8.13 o
   6  11   2        0.02        0.28      9.27 o
   7  11   2      221.82      239.07     13.39 o
   8  11   2       15.77       30.21     15.79 o
   9  11   2      162.53      180.08     18.88 o
  10  11   2       24.91       14.27     18.60 o
  -6  12   2        4.01       25.20     16.84 o
  -5  12   2      122.10      115.55     16.52 o
  -4  12   2       35.79       23.20     14.39 o
  -3  12   2       54.82       62.83     11.95 o
  -2  12   2      106.30      115.75     11.00 o
  -1  12   2     1110.23     1065.21     22.40 o
   0  12   2      178.55      182.41      9.11 o
   1  12   2     1060.49      964.57     17.55 o
   2  12   2     1070.14     1087.39     18.87 o
   3  12   2      154.27      114.53      8.63 o
   4  12   2       65.19       56.34      9.63 o
   5  12   2       37.78       39.18      9.54 o
   6  12   2        9.44        8.80     11.43 o
   7  12   2        2.42        5.29     15.94 o
   8  12   2       43.57       64.51     25.84 o
   9  12   2      115.67      104.96     18.90 o
  -5  13   2       42.86       26.35     16.89 o
  -4  13   2        3.84       12.71     17.97 o
  -3  13   2        4.35       -4.67     16.62 o
  -2  13   2       79.11       90.95     17.10 o
  -1  13   2       47.77       58.49     11.97 o
   0  13   2        1.58       -6.73     11.22 o
   1  13   2      230.32      205.58     12.93 o
   2  13   2        0.63       -3.30     10.24 o
   3  13   2      154.41      129.43     12.27 o
   4  13   2        1.34       -2.79     11.23 o
   5  13   2       27.67       16.45     13.34 o
   6  13   2       55.18       51.79     17.13 o
   7  13   2      149.76      125.67     18.69 o
   8  13   2       31.52       57.39     19.03 o
   9  13   2        3.96       -7.84     25.69 o
  -4  14   2        6.00       11.81     25.39 o
  -3  14   2       41.22       23.96     19.01 o
  -2  14   2       41.58       54.40     17.95 o
  -1  14   2       10.33      -16.81     16.81 o
   0  14   2     1141.85     1261.37     45.58 o
   1  14   2       25.82       -9.07     16.44 o
   2  14   2      107.96      108.62     19.33 o
   3  14   2       15.32      -16.55     16.55 o
   4  14   2        2.53        0.40     16.74 o
   5  14   2       71.10       36.74     17.74 o
   6  14   2       36.68        6.93     21.51 o
   7  14   2      125.32      163.35     20.39 o
   8  14   2        0.22        0.56     25.94 o
  -2  15   2       13.51      -12.79     25.28 o
  -1  15   2       41.44       48.26     18.99 o
   0  15   2        1.82       20.36     18.39 o
   1  15   2        1.80      -17.58     17.58 o
   2  15   2       92.64      107.16     19.11 o
   3  15   2       85.34       85.15     18.97 o
   4  15   2        2.73      -18.15     18.15 o
   5  15   2      116.48      131.28     20.49 o
   6  15   2        7.23      -22.91     25.64 o
   0  16   2      122.99      132.87     34.13 o
   1  16   2       58.39       69.25     34.36 o
   2  16   2       16.28      -26.99     41.78 o
   3  16   2       29.77       41.30     26.77 o
   4  16   2       19.20       28.30     26.70 o
  -4 -14   3       26.61       30.44     15.18 o
  -3 -14   3       19.88       35.98     14.74 o
  -2 -14   3       55.57       67.34     14.92 o
  -1 -14   3        5.20       -9.37     20.31 o
   0 -14   3        1.76        8.61     15.06 o
  -6 -13   3       55.34       72.92     15.95 o
  -5 -13   3      165.22      165.52     15.69 o
  -4 -13   3      109.15      108.69     14.55 o
  -3 -13   3      134.46      123.12     14.75 o
  -2 -13   3       14.56       -6.60     19.37 o
  -1 -13   3       41.48       32.46     13.69 o
   0 -13   3        2.65       -7.76     19.85 o
   1 -13   3       59.89       49.33     14.85 o
   2 -13   3      155.46      160.43     16.49 o
  -8 -12   3       43.35       46.13     15.40 o
  -7 -12   3        0.33      -13.86     13.86 o
  -6 -12   3      218.57      240.10     15.98 o
  -5 -12   3       79.77       58.27     13.76 o
  -4 -12   3      326.80      374.31     20.99 o
  -3 -12   3      112.70       92.08     12.46 o
  -2 -12   3       34.18       39.50     17.84 o
  -1 -12   3       18.66       25.98     14.10 o
   0 -12   3       16.76       39.36     12.17 o
   1 -12   3      144.85      148.17     13.68 o
   2 -12   3       32.02       -1.86     14.81 o
   3 -12   3       97.56      113.69     15.36 o
   4 -12   3       17.69       37.98     16.32 o
  -9 -11   3       14.87       16.10     16.86 o
  -8 -11   3       54.56       67.91     14.54 o
  -7 -11   3      141.54      130.43     14.53 o
  -6 -11   3       64.76       77.22     12.44 o
  -5 -11   3      233.77      255.09     17.14 o
  -4 -11   3      270.68      314.57     14.14 o
  -3 -11   3       28.86       15.32     10.84 o
  -2 -11   3      231.41      267.55     13.29 o
  -1 -11   3        0.06       -3.10     15.19 o
   0 -11   3        4.85       31.94     11.11 o
   1 -11   3       20.84       31.90     11.46 o
   2 -11   3       87.67       90.25     12.42 o
   3 -11   3      241.76      226.40     14.54 o
   4 -11   3      173.93      195.76     19.82 o
   5 -11   3      165.24      200.73     17.43 o
  -9 -10   3        3.68        3.10     14.08 o
  -8 -10   3        6.08       11.88     13.07 o
  -7 -10   3      304.91      301.74     14.47 o
  -6 -10   3       13.17        2.64     10.98 o
  -5 -10   3      348.23      374.15     14.47 o
  -4 -10   3        7.71       -9.34      9.34 o
  -3 -10   3      186.42      196.14     10.83 o
  -2 -10   3       32.81        9.64      6.47 o
  -1 -10   3       22.56       18.58      9.25 o
   0 -10   3        0.73       11.86      9.29 o
   1 -10   3        2.55       -0.93      9.44 o
   2 -10   3      888.60      954.85     33.87 o
   3 -10   3        0.50       -2.52     11.42 o
   4 -10   3      356.90      405.37     19.28 o
   5 -10   3      113.82       92.65     14.95 o
   6 -10   3      114.85      120.52     15.99 o
 -10  -9   3        0.63        8.45     14.44 o
  -9  -9   3        7.31      -11.62     13.29 o
  -8  -9   3       73.98       82.10     12.29 o
  -7  -9   3       14.42        9.02     15.60 o
  -6  -9   3      375.77      416.18     22.18 o
  -5  -9   3        4.77       -4.90      4.90 o
  -4  -9   3     1292.15     1319.27     24.65 o
  -3  -9   3       33.86       45.54      6.53 o
  -2  -9   3      420.42      431.36     12.50 o
  -1  -9   3       72.24       64.60      6.35 o
   0  -9   3        0.15       -6.22      6.27 o
   1  -9   3      175.82      161.89      7.67 o
   2  -9   3       13.55       18.89      5.90 o
   3  -9   3      259.00      275.32     11.44 o
   4  -9   3      344.79      378.73     15.25 o
   5  -9   3      112.25      134.02     13.09 o
   6  -9   3      193.60      232.09     16.21 o
   7  -9   3        0.23       -1.11     15.03 o
 -10  -8   3        0.91       -0.50     13.78 o
  -9  -8   3        4.67       20.61     12.55 o
  -8  -8   3        9.18       19.52     10.95 o
  -7  -8   3      436.26      510.93     16.83 o
  -6  -8   3     1805.23     1740.91     38.22 o
  -5  -8   3      422.12      416.23     10.53 o
  -4  -8   3     1432.41     1491.90     21.46 o
  -3  -8   3      298.84      290.89      8.04 o
  -2  -8   3      118.06      146.72      6.29 o
  -1  -8   3       19.03        1.71      5.38 o
   0  -8   3        9.99       29.12      5.97 o
   1  -8   3      304.15      309.64      8.09 o
   2  -8   3      694.13      751.02     13.30 o
   3  -8   3      127.77      117.16     10.34 o
   4  -8   3        1.76       -9.42      9.42 o
   5  -8   3      427.90      453.37     16.08 o
   6  -8   3       28.15       26.46     12.22 o
   7  -8   3       27.09       24.19     14.42 o
   8  -8   3       41.67       30.58     15.64 o
 -11  -7   3       10.54       20.47     14.71 o
 -10  -7   3       16.56       25.49     13.18 o
  -9  -7   3       34.23       45.75     11.54 o
  -8  -7   3        6.97      -10.28     10.28 o
  -7  -7   3     1652.78     1727.47     35.78 o
  -6  -7   3       96.21       94.50      7.08 o
  -5  -7   3     1059.42     1082.54     17.49 o
  -4  -7   3      124.16       87.65      5.72 o
  -3  -7   3     3049.63     3068.13     39.51 o
  -2  -7   3      142.35      144.91      6.68 o
  -1  -7   3      698.87      670.13     11.69 o
   0  -7   3       65.53       76.86      5.27 o
   1  -7   3      449.05      437.19      8.75 o
   2  -7   3      501.95      498.46     10.37 o
   3  -7   3      197.70      177.89      7.18 o
   4  -7   3     2373.04     2318.58     34.76 o
   5  -7   3        9.22        2.51      6.18 o
   6  -7   3        8.10       17.43     11.18 o
   7  -7   3      230.83      249.31     19.37 o
   8  -7   3       16.90       23.06     14.63 o
   9  -7   3       24.68       23.31     16.40 o
 -11  -6   3      302.99      323.66     17.40 o
 -10  -6   3       13.27       24.52     12.70 o
  -9  -6   3       31.80       25.58     10.96 o
  -8  -6   3        9.80        4.60      9.73 o
  -7  -6   3      561.71      559.10     13.57 o
  -6  -6   3      928.19      928.60     15.71 o
  -5  -6   3     1731.63     1724.71     29.69 o
  -4  -6   3      874.61      899.72     20.38 o
  -3  -6   3     1268.81     1144.03     16.38 o
  -2  -6   3     1563.30     1681.04     22.47 o
  -1  -6   3      134.75      180.43      5.30 o
   0  -6   3       16.65       19.61      4.17 o
   1  -6   3      507.52      438.39      8.47 o
   2  -6   3      194.97      189.58      6.26 o
   3  -6   3     2477.14     2394.19     31.70 o
   4  -6   3     1261.48     1346.35     19.98 o
   5  -6   3      270.94      279.39      9.38 o
   6  -6   3      787.50      750.03     19.74 o
   7  -6   3        1.18      -11.41     11.41 o
   8  -6   3        0.31        3.15     22.27 o
   9  -6   3       15.27       11.07     15.89 o
 -11  -5   3      277.83      303.56     16.80 o
 -10  -5   3        7.48      -10.41     11.44 o
  -9  -5   3       58.16       44.21     10.52 o
  -8  -5   3      255.98      236.93     12.46 o
  -7  -5   3      516.60      505.70     11.58 o
  -6  -5   3      243.55      243.10      7.20 o
  -5  -5   3       25.83       18.13      4.95 o
  -4  -5   3     7252.67     7320.91     95.16 o
  -3  -5   3      392.32      317.90      6.73 o
  -2  -5   3     1259.99     1443.68     20.30 o
  -1  -5   3      222.64      233.23      5.32 o
   0  -5   3       76.26       91.17      4.07 o
   1  -5   3       86.54       76.01      4.25 o
   2  -5   3     1235.02     1410.85     19.39 o
   3  -5   3     2056.85     1956.72     26.16 o
   4  -5   3        8.47       23.02      5.35 o
   5  -5   3     1381.07     1362.44     20.05 o
   6  -5   3      638.66      579.44     18.64 o
   7  -5   3      272.12      341.97     14.38 o
   8  -5   3        3.44        4.66     12.08 o
   9  -5   3        3.31        2.10     14.30 o
  10  -5   3        0.69      -15.57     15.57 o
 -12  -4   3       60.78       72.66     15.50 o
 -11  -4   3        0.30       -8.48     13.40 o
 -10  -4   3       37.08       35.80     11.42 o
  -9  -4   3       29.47       40.77     10.32 o
  -8  -4   3      674.87      578.59     15.87 o
  -7  -4   3     1557.81     1592.03     24.64 o
  -6  -4   3       32.17       22.04      4.78 o
  -5  -4   3     2877.00     2858.11     42.18 o
  -4  -4   3     1080.22     1196.64     17.27 o
  -3  -4   3     1200.98     1258.43     16.95 o
  -2  -4   3      152.82      222.76      4.85 o
  -1  -4   3      197.17      222.69      4.72 o
   0  -4   3       21.60       20.54      2.84 o
   1  -4   3      508.85      542.68      8.80 o
   2  -4   3     2172.23     2344.99     30.12 o
   3  -4   3      116.79      142.82      5.12 o
   4  -4   3     3073.34     2987.27     38.41 o
   5  -4   3     1861.26     1952.54     26.89 o
   6  -4   3      511.93      508.39     11.36 o
   7  -4   3     1358.87     1433.60     41.55 o
   8  -4   3       12.50        9.16     11.37 o
   9  -4   3        0.25       16.00     13.62 o
  10  -4   3        0.82       -7.43     15.34 o
 -12  -3   3       28.80       38.80     15.14 o
 -11  -3   3      177.14      187.51     15.07 o
 -10  -3   3       49.18       30.39     11.82 o
  -9  -3   3       25.42       45.89      9.93 o
  -8  -3   3      133.08      118.16      7.85 o
  -7  -3   3      456.65      488.24     11.11 o
  -6  -3   3     7447.01     7669.68    105.10 o
  -5  -3   3     2012.43     2079.02     29.83 o
  -4  -3   3     2994.53     3015.41     39.90 o
  -3  -3   3    14658.63    14447.73    185.95 o
  -2  -3   3       52.17       94.31      6.88 o
  -1  -3   3      148.55      141.64      3.90 o
   0  -3   3       24.32       26.28      2.77 o
   1  -3   3      267.96      280.11      5.52 o
   2  -3   3       12.72       -4.02      4.02 o
   3  -3   3      489.61      363.61      7.32 o
   4  -3   3     3767.66     3989.35     50.23 o
   5  -3   3       54.54       50.86      5.20 o
   6  -3   3      414.92      413.19      9.24 o
   7  -3   3      679.16      727.18     15.16 o
   8  -3   3        3.91        9.79     10.52 o
   9  -3   3       24.27       30.91     12.11 o
  10  -3   3       46.35       51.82     14.67 o
  11  -3   3       15.80        0.53     16.08 o
 -12  -2   3        0.44       -9.40     14.69 o
 -11  -2   3      160.54      152.09     14.71 o
 -10  -2   3        9.30        1.92     10.93 o
  -9  -2   3       10.97       13.69      8.68 o
  -8  -2   3      152.62      152.93      7.94 o
  -7  -2   3      106.43       92.19      5.80 o
  -6  -2   3     2824.11     2523.49     36.09 o
  -5  -2   3       34.13       49.76      5.51 o
  -4  -2   3     3246.78     2991.79     41.57 o
  -3  -2   3      617.24      716.85     10.57 o
  -2  -2   3     1920.15     1958.28     27.21 o
  -1  -2   3    11826.15    11819.61    143.75 o
   0  -2   3       86.29      103.82      2.60 o
   1  -2   3     5121.90     5221.25     70.97 o
   2  -2   3      590.68      615.19      8.59 o
   3  -2   3    13272.10    13488.06    158.13 o
   4  -2   3     2997.63     3024.56     36.61 o
   5  -2   3     2724.01     2673.46     32.82 o
   6  -2   3       99.05       79.17      5.51 o
   7  -2   3      272.33      290.34      8.64 o
   8  -2   3       26.18       27.76      9.26 o
   9  -2   3      103.86      102.29     12.22 o
  10  -2   3       61.45       85.88     17.66 o
  11  -2   3       12.89       22.43     15.54 o
 -12  -1   3      103.79       96.87     15.92 o
 -11  -1   3       68.39       92.96     14.04 o
 -10  -1   3      269.02      260.25     13.54 o
  -9  -1   3        0.44        0.01      8.57 o
  -8  -1   3        9.12       -2.21      4.31 o
  -7  -1   3      686.48      639.91     15.42 o
  -6  -1   3      571.32      512.11      9.61 o
  -5  -1   3     1044.01      934.75     17.62 o
  -4  -1   3     4825.77     5115.74     66.63 o
  -3  -1   3     2623.30     2466.15     32.46 o
  -2  -1   3     2095.83     2160.79     34.12 o
  -1  -1   3     4836.60     4773.59     73.78 o
   0  -1   3       13.00       -1.50      2.17 o
   1  -1   3    16223.50    17048.23    206.40 o
   2  -1   3     2102.41     2022.83     26.58 o
   3  -1   3     5856.24     5751.61     67.85 o
   4  -1   3     2114.57     2188.86     26.76 o
   5  -1   3     1979.77     1968.30     24.60 o
   6  -1   3      736.79      699.85     10.92 o
   7  -1   3     1250.48     1295.46     18.17 o
   8  -1   3      767.38      707.09     15.17 o
   9  -1   3       39.62       47.07     11.24 o
  10  -1   3        6.01       -1.27     13.34 o
  11  -1   3      482.51      569.43     23.88 o
 -12   0   3      179.80      178.65     16.65 o
 -11   0   3       27.14       27.35     13.70 o
 -10   0   3        5.43       -5.68     11.31 o
  -9   0   3      253.39      251.07     11.39 o
  -8   0   3      241.61      226.82      7.93 o
  -7   0   3      240.16      309.04      7.39 o
  -6   0   3     2233.49     2132.93     29.24 o
  -5   0   3      222.77      163.81      4.82 o
  -4   0   3      878.46      900.20     13.70 o
  -3   0   3     1183.32     1133.96     16.25 o
  -2   0   3     5546.10     6100.58     82.13 o
  -1   0   3     5145.09     5265.79    172.10 o
   0   0   3        4.79        3.17      1.47 o
   1   0   3     2387.30     2536.84     38.69 o
   2   0   3     3958.22     4004.82     46.89 o
   3   0   3     2567.64     2438.94     29.23 o
   4   0   3     4589.80     4253.07     50.57 o
   5   0   3      570.46      611.01      9.54 o
   6   0   3     8318.81     8216.58    101.48 o
   7   0   3      218.73      268.67      7.57 o
   8   0   3      464.63      424.83     12.23 o
   9   0   3       23.29       21.23      9.00 o
  10   0   3        7.93       10.38     12.93 o
  11   0   3      322.24      327.96     18.03 o
 -12   1   3       12.02       -0.83     18.67 o
 -11   1   3       81.11      106.96     14.84 o
 -10   1   3      251.82      207.64     13.17 o
  -9   1   3      369.09      362.47     11.80 o
  -8   1   3       15.20        4.62      5.75 o
  -7   1   3      265.13      267.87      7.59 o
  -6   1   3     1563.88     1436.87     20.68 o
  -5   1   3      619.30      550.42      9.58 o
  -4   1   3    14413.68    14436.92    185.68 o
  -3   1   3     1905.96     1785.09     22.59 o
  -2   1   3      998.66     1011.46     14.57 o
  -1   1   3     1416.81     1481.59     24.10 o
   0   1   3        1.87        8.28      4.58 o
   1   1   3     5127.32     5613.50     98.27 o
   2   1   3     5014.82     5688.05     69.33 o
   3   1   3     1304.40     1203.92     15.54 o
   4   1   3     2114.66     2160.22     27.38 o
   5   1   3     1160.94     1042.51     14.55 o
   6   1   3      556.17      466.76     14.08 o
   7   1   3        3.40       -1.25      4.91 o
   8   1   3       38.28       29.96      6.02 o
   9   1   3       29.49       17.60      7.83 o
  10   1   3       34.74       21.67     10.20 o
  11   1   3       18.72       34.62     14.54 o
  12   1   3       24.95       60.82     19.73 o
 -11   2   3       40.14       34.48     14.32 o
 -10   2   3       30.29       12.89     13.44 o
  -9   2   3       10.33        6.61     10.35 o
  -8   2   3       51.05       49.23      6.49 o
  -7   2   3      877.89      891.50     15.00 o
  -6   2   3      585.90      540.29     10.13 o
  -5   2   3     1581.25     1414.01     19.14 o
  -4   2   3     1955.89     2046.37     25.10 o
  -3   2   3    10295.10    10229.08    125.55 o
  -2   2   3     7525.72     7747.03     90.26 o
  -1   2   3     2579.57     2808.65     43.09 o
   0   2   3      145.18      207.15      4.75 o
   1   2   3      789.73      915.06     18.79 o
   2   2   3     3230.92     3365.58     43.15 o
   3   2   3     2534.89     2424.43     33.45 o
   4   2   3     3044.43     2976.20     37.43 o
   5   2   3      205.29      191.96      5.21 o
   6   2   3     2132.89     2007.94     27.69 o
   7   2   3      307.55      325.98      9.87 o
   8   2   3        1.91        4.29      6.00 o
   9   2   3       51.32       37.23      8.68 o
  10   2   3       14.64       -3.34     11.49 o
  11   2   3      247.99      265.14     14.82 o
  12   2   3       91.46       84.74     19.59 o
 -11   3   3        2.95       -9.04     14.52 o
 -10   3   3       15.38       21.91     11.79 o
  -9   3   3      260.21      285.87     12.15 o
  -8   3   3      260.88      267.78      8.70 o
  -7   3   3     1288.30     1380.90     21.01 o
  -6   3   3     1152.11     1021.53     15.36 o
  -5   3   3     5406.06     5290.34     65.93 o
  -4   3   3        7.34       -0.49      3.29 o
  -3   3   3    13778.62    13130.23    161.14 o
  -2   3   3     4351.21     4801.87     54.49 o
  -1   3   3     3253.33     3693.87     41.45 o
   0   3   3        4.30        3.80      1.46 o
   1   3   3       38.95       38.04      1.78 o
   2   3   3     6451.68     6864.17     92.46 o
   3   3   3     1369.78     1373.18     19.50 o
   4   3   3    13731.10    13742.01    186.24 o
   5   3   3      326.60      380.38      7.91 o
   6   3   3     2275.98     2090.97     28.73 o
   7   3   3      505.82      534.30     11.64 o
   8   3   3       78.61       62.23      6.49 o
   9   3   3       11.20        2.89      8.38 o
  10   3   3      168.07      183.68     14.64 o
  11   3   3      120.87      126.62     15.02 o
  12   3   3        0.33       -9.19     18.57 o
 -11   4   3       40.21       45.43     18.40 o
 -10   4   3       24.96       18.52     13.91 o
  -9   4   3        7.70       -3.61     11.16 o
  -8   4   3       21.29       13.77      8.12 o
  -7   4   3       60.05       58.89      6.06 o
  -6   4   3      124.90       97.58      5.39 o
  -5   4   3       37.60       37.22      4.59 o
  -4   4   3      876.38      894.49     13.08 o
  -3   4   3       84.83       93.14      3.38 o
  -2   4   3     2058.36     2079.91     25.12 o
  -1   4   3      304.80      345.93      5.02 o
   0   4   3        4.49        7.51      1.81 o
   1   4   3     4412.92     4853.23     59.46 o
   2   4   3     4267.08     4597.49     56.87 o
   3   4   3    20907.14    20554.28    263.83 o
   4   4   3      405.28      446.27     12.41 o
   5   4   3     1569.31     1405.36     20.90 o
   6   4   3      701.01      609.27     11.23 o
   7   4   3      410.67      391.61      9.60 o
   8   4   3      109.46       99.44      6.75 o
   9   4   3      264.64      265.37     10.69 o
  10   4   3       50.13       51.91     19.42 o
  11   4   3       43.75       29.06     14.10 o
  12   4   3       69.19       95.58     23.41 o
 -11   5   3       93.17       90.00     26.43 o
 -10   5   3       20.91        9.93     14.27 o
  -9   5   3       25.38        8.29     11.99 o
  -8   5   3        1.32       -8.85      8.85 o
  -7   5   3     1371.91     1427.13     26.05 o
  -6   5   3        3.20       -1.03      4.92 o
  -5   5   3     2828.51     2780.00     50.57 o
  -4   5   3     6330.45     6483.22     80.53 o
  -3   5   3     4024.99     4095.03     48.89 o
  -2   5   3     2978.01     3085.12     36.98 o
  -1   5   3      273.79      263.57      5.11 o
   0   5   3        1.08       -1.16      2.33 o
   1   5   3      773.49      763.26     10.06 o
   2   5   3     2168.51     2113.46     26.73 o
   3   5   3     2277.40     2218.93     29.56 o
   4   5   3      362.51      326.50      6.59 o
   5   5   3     3108.62     3185.29     47.25 o
   6   5   3      105.95      127.53      5.48 o
   7   5   3      868.56      923.83     16.21 o
   8   5   3       17.01        5.57      6.27 o
   9   5   3      217.83      221.52     13.25 o
  10   5   3       86.85       82.97     12.42 o
  11   5   3       45.24       45.91     14.51 o
  12   5   3      181.45      211.41     20.62 o
 -10   6   3       51.83       48.86     19.47 o
  -9   6   3       25.17       15.02     13.71 o
  -8   6   3      125.40      124.05     11.48 o
  -7   6   3        2.62       -7.99      7.99 o
  -6   6   3       86.77       91.23      6.52 o
  -5   6   3     4026.97     4133.44     57.81 o
  -4   6   3       21.84        9.56      4.62 o
  -3   6   3     6604.49     6408.98     75.96 o
  -2   6   3       64.87       42.90      3.58 o
  -1   6   3      900.18      847.33     12.18 o
   0   6   3       49.60       47.73      3.23 o
   1   6   3       12.62       14.76      2.96 o
   2   6   3     2523.54     2729.23     35.55 o
   3   6   3     3853.74     3905.68     51.22 o
   4   6   3     1099.85     1009.83     15.12 o
   5   6   3      253.40      236.30      6.47 o
   6   6   3     1390.83     1240.95     20.81 o
   7   6   3      802.24      909.17     20.32 o
   8   6   3        7.06       -4.68      6.75 o
   9   6   3       40.35       32.98     11.69 o
  10   6   3      170.13      118.16     14.00 o
  11   6   3       83.68      119.38     15.75 o
  12   6   3        3.16       -4.69     18.80 o
 -10   7   3        0.46       -2.08     18.78 o
  -9   7   3       92.44      120.19     15.32 o
  -8   7   3        5.23      -12.02     12.02 o
  -7   7   3       56.36       55.19      9.64 o
  -6   7   3      922.70      923.80     17.33 o
  -5   7   3       89.44       94.60      6.99 o
  -4   7   3      850.74      767.89     14.48 o
  -3   7   3     2579.19     2441.62     31.52 o
  -2   7   3       27.62       33.15      3.93 o
  -1   7   3       94.06       76.32      4.23 o
   0   7   3       37.28       33.97      3.75 o
   1   7   3      375.24      423.56      7.99 o
   2   7   3        3.44        5.72      3.57 o
   3   7   3     6543.44     6456.25     80.02 o
   4   7   3     3835.80     4066.37     56.37 o
   5   7   3     1850.35     1813.21     37.68 o
   6   7   3      156.84      131.66      7.16 o
   7   7   3       13.38        2.54      4.68 o
   8   7   3      152.92      152.18      9.49 o
   9   7   3      240.16      268.51     13.69 o
  10   7   3       15.53        5.38     13.60 o
  11   7   3       49.10       37.46     15.34 o
  -9   8   3       20.80       35.14     18.02 o
  -8   8   3        3.10        9.94     13.73 o
  -7   8   3      145.19      171.01     13.00 o
  -6   8   3      120.34      141.70      9.96 o
  -5   8   3      226.37      228.53      8.63 o
  -4   8   3      890.95      817.42     23.27 o
  -3   8   3      703.81      680.71     12.52 o
  -2   8   3     2603.28     2814.10     37.86 o
  -1   8   3      302.33      286.21      7.08 o
   0   8   3        8.03       12.20      4.12 o
   1   8   3      214.83      218.62      6.27 o
   2   8   3        7.37        7.54      4.04 o
   3   8   3     3572.62     3373.27     42.76 o
   4   8   3      234.33      184.97      6.99 o
   5   8   3     3836.87     4114.26     60.83 o
   6   8   3       14.89       -4.45      6.67 o
   7   8   3     1375.08     1428.61     24.27 o
   8   8   3       47.78       42.60      9.07 o
   9   8   3        0.16        6.68     11.60 o
  10   8   3        0.83      -12.66     13.89 o
  11   8   3        4.18       -4.40     17.45 o
  -9   9   3       34.86       33.46     19.29 o
  -8   9   3        8.88       17.02     14.79 o
  -7   9   3       13.72       28.37     13.47 o
  -6   9   3       21.24       24.65     10.84 o
  -5   9   3      698.23      670.10     16.15 o
  -4   9   3      174.15      155.60      8.06 o
  -3   9   3     2066.27     1959.54     25.39 o
  -2   9   3      785.26      927.67     16.50 o
  -1   9   3       88.40       90.79      7.74 o
   0   9   3       22.48       21.02      5.79 o
   1   9   3       24.83       14.82      3.42 o
   2   9   3     2000.46     2146.03     31.80 o
   3   9   3        0.36       -1.51      3.96 o
   4   9   3     1223.05     1134.90     18.81 o
   5   9   3      461.98      469.57     10.93 o
   6   9   3       65.73       58.45      7.32 o
   7   9   3        7.22       -4.11      4.26 o
   8   9   3       17.40       -3.55      9.20 o
   9   9   3       61.72       62.97     13.48 o
  10   9   3        0.13       12.32     14.64 o
  11   9   3       32.58       57.25     18.82 o
  -8  10   3       65.03       48.35     18.87 o
  -7  10   3        1.23        5.38     14.48 o
  -6  10   3      198.65      201.10     19.24 o
  -5  10   3      347.07      334.94     12.49 o
  -4  10   3      711.97      749.85     23.30 o
  -3  10   3      137.56      145.19      7.09 o
  -2  10   3      291.70      287.01      8.57 o
  -1  10   3      221.61      192.23      7.35 o
   0  10   3        0.61       -5.63      5.63 o
   1  10   3       94.08       87.73      7.15 o
   2  10   3      918.48      973.00     20.25 o
   3  10   3     2234.17     2150.15     30.25 o
   4  10   3      856.09      783.16     13.71 o
   5  10   3      166.66      154.58      8.11 o
   6  10   3      655.24      663.25     17.27 o
   7  10   3      144.41      139.80     10.02 o
   8  10   3      151.31      153.73     12.92 o
   9  10   3       37.35       52.35     14.04 o
  10  10   3       52.58       41.78     20.07 o
  11  10   3       51.93       34.42     19.27 o
  -7  11   3        4.26       13.09     18.56 o
  -6  11   3       77.44       65.92     14.86 o
  -5  11   3       29.69       26.98     12.14 o
  -4  11   3       67.10       64.62      9.65 o
  -3  11   3      184.10      162.50      9.36 o
  -2  11   3     1091.97     1132.05     20.21 o
  -1  11   3       22.37       10.29      6.69 o
   0  11   3        6.93       11.87      5.09 o
   1  11   3       80.95       65.10      5.77 o
   2  11   3      165.05      161.09      7.79 o
   3  11   3      235.88      246.28      8.71 o
   4  11   3        5.22        1.87      5.24 o
   5  11   3      531.79      526.68     16.63 o
   6  11   3       10.21       -0.55      9.11 o
   7  11   3      248.59      256.32     13.90 o
   8  11   3        1.41      -11.83     13.03 o
   9  11   3      102.22      132.11     15.43 o
  10  11   3        5.86        2.65     17.89 o
  -7  12   3        4.90       33.68     19.79 o
  -6  12   3       18.96        7.36     16.09 o
  -5  12   3       99.38       80.46     13.75 o
  -4  12   3        2.80       -7.16     13.39 o
  -3  12   3      289.38      269.54     12.41 o
  -2  12   3       35.09       56.08      9.79 o
  -1  12   3       14.89       21.86      9.35 o
   0  12   3        9.07        5.12      7.60 o
   1  12   3        1.11        0.25      9.12 o
   2  12   3      802.29      912.01     17.55 o
   3  12   3      201.43      208.50      9.17 o
   4  12   3      333.54      336.28     13.89 o
   5  12   3      424.38      437.48     21.13 o
   6  12   3       50.44       49.25     12.00 o
   7  12   3       66.54       76.40     13.90 o
   8  12   3       26.93       17.73     14.32 o
   9  12   3       26.69       54.50     18.06 o
  10  12   3       11.65       25.44     19.26 o
  -6  13   3      104.82       90.48     18.62 o
  -5  13   3       41.36       47.31     18.98 o
  -4  13   3       95.60      103.95     23.06 o
  -3  13   3      219.82      238.54     16.39 o
  -2  13   3       96.15       86.48     17.56 o
  -1  13   3       16.18       23.74     11.97 o
   0  13   3        0.36        6.31      9.75 o
   1  13   3       18.16       22.38      9.63 o
   2  13   3        3.55       18.27      9.69 o
   3  13   3       66.46       54.15     10.02 o
   4  13   3       16.90        5.12     18.93 o
   5  13   3        0.83       11.71     11.33 o
   6  13   3      244.81      246.92     16.01 o
   7  13   3       32.28       36.69     14.66 o
   8  13   3       35.77       18.40     18.16 o
   9  13   3       29.35       28.23     19.12 o
  -4  14   3      136.10      110.41     20.34 o
  -3  14   3       28.57       24.00     18.31 o
  -2  14   3       69.45       79.17     18.13 o
  -1  14   3       25.87        9.67     17.37 o
   0  14   3       18.16       15.10     16.99 o
   1  14   3        7.77       -4.39     13.39 o
   2  14   3        1.88       -9.73     18.38 o
   3  14   3      294.93      282.77     19.38 o
   4  14   3        0.49       10.72     14.08 o
   5  14   3       69.69       70.98     13.02 o
   6  14   3        9.75        2.56     17.59 o
   7  14   3       56.82       72.36     19.06 o
   8  14   3       62.12       58.33     19.97 o
  -3  15   3       60.77       25.68     20.41 o
  -2  15   3      114.22       88.53     23.60 o
  -1  15   3       39.01       51.20     18.72 o
   0  15   3       19.38        1.69     17.83 o
   1  15   3       94.68       57.31     18.05 o
   2  15   3       17.49        4.68     17.49 o
   3  15   3        5.89       17.57     17.65 o
   4  15   3      169.74      143.62     19.60 o
   5  15   3      138.79      130.94     16.43 o
   6  15   3       58.50       39.99     19.38 o
   7  15   3        1.07      -20.58     20.58 o
  -1  16   3        1.78        1.98     19.83 o
   0  16   3        0.01       -7.34     19.35 o
   1  16   3        3.50        1.32     22.53 o
   2  16   3      114.25      108.69     20.35 o
   3  16   3       25.08       -2.04     19.71 o
   4  16   3       58.01       20.45     25.55 o
   5  16   3        0.17      -19.99     19.99 o
  -5 -13   4        0.08      -13.67     13.67 o
  -4 -13   4       46.34       39.76     13.72 o
  -3 -13   4       52.32       44.73     15.35 o
  -2 -13   4      120.03      156.75     21.02 o
  -1 -13   4       11.46       13.01     13.64 o
   0 -13   4      105.56      152.44     22.18 o
   1 -13   4        5.27      -12.65     23.49 o
  -7 -12   4        6.49       -9.49     13.56 o
  -6 -12   4       21.02        9.09     16.34 o
  -5 -12   4       24.16       21.17     13.03 o
  -4 -12   4       17.23        9.22     17.94 o
  -3 -12   4       41.57       47.58     11.97 o
  -2 -12   4        0.02        2.72     11.73 o
  -1 -12   4      138.46      193.24     21.08 o
   0 -12   4        2.32       -6.76     11.90 o
   1 -12   4       94.97      110.65     18.28 o
   2 -12   4       80.49      111.57     14.65 o
   3 -12   4        0.18       -5.24     14.22 o
  -8 -11   4       77.18       94.82     14.45 o
  -7 -11   4       45.70       56.58     13.43 o
  -6 -11   4       30.70       22.71     11.85 o
  -5 -11   4       29.84       50.07     11.62 o
  -4 -11   4      110.22      110.23     14.23 o
  -3 -11   4       12.91      -10.61     10.61 o
  -2 -11   4      289.39      321.62     13.89 o
  -1 -11   4      246.40      235.16     18.77 o
   0 -11   4     1157.92     1262.98     29.90 o
   1 -11   4       73.27       81.77     12.17 o
   2 -11   4       16.99       12.41     12.02 o
   3 -11   4       19.42       39.49     12.84 o
   4 -11   4       21.72       13.44     13.14 o
   5 -11   4       10.55        0.79     13.66 o
  -9 -10   4      101.70      136.58     14.98 o
  -8 -10   4       47.98       63.03     15.76 o
  -7 -10   4      223.67      262.60     14.03 o
  -6 -10   4       19.13        7.12     10.99 o
  -5 -10   4        0.44       -3.71     13.51 o
  -4 -10   4       54.89       52.41     10.79 o
  -3 -10   4        1.58       -9.62      9.62 o
  -2 -10   4     1178.57     1179.59     25.48 o
  -1 -10   4       29.26       26.73      9.59 o
   0 -10   4     1201.33     1305.62     27.45 o
   1 -10   4       45.74       47.79     10.75 o
   2 -10   4      302.45      367.09     21.43 o
   3 -10   4        2.75       -3.11     10.67 o
   4 -10   4       20.05       20.74     11.72 o
   5 -10   4        0.51        3.10     13.92 o
   6 -10   4       17.57       33.11     15.14 o
 -10  -9   4      146.76      169.15     15.33 o
  -9  -9   4        8.74       18.25     13.23 o
  -8  -9   4      258.33      283.49     15.10 o
  -7  -9   4       73.53       87.66     11.41 o
  -6  -9   4        2.31        0.73     15.61 o
  -5  -9   4       64.55       47.41      9.68 o
  -4  -9   4       34.76       35.19      8.77 o
  -3  -9   4      308.27      332.66     10.15 o
  -2  -9   4       18.13        9.72      7.08 o
  -1  -9   4      366.15      397.60     11.24 o
   0  -9   4       17.78       36.37      7.57 o
   1  -9   4      150.53      175.51     15.53 o
   2  -9   4      704.26      801.08     23.80 o
   3  -9   4        0.28       -5.01     12.51 o
   4  -9   4       14.00       11.50     11.47 o
   5  -9   4       41.45        2.69     12.20 o
   6  -9   4      224.55      261.96     19.62 o
   7  -9   4       16.41        9.14     15.12 o
 -10  -8   4       36.29       23.94     13.79 o
  -9  -8   4      196.51      201.95     13.62 o
  -8  -8   4      244.21      259.18     13.77 o
  -7  -8   4      294.44      340.87     13.56 o
  -6  -8   4      181.55      207.01     16.16 o
  -5  -8   4       11.15       15.93      7.38 o
  -4  -8   4      154.58      160.32      6.90 o
  -3  -8   4        4.42       -3.50      5.59 o
  -2  -8   4     1216.92     1220.08     18.35 o
  -1  -8   4      861.95      735.65     13.26 o
   0  -8   4     1318.81     1550.16     22.18 o
   1  -8   4      701.30      759.80     13.82 o
   2  -8   4       79.71       93.62      7.11 o
   3  -8   4       25.95       13.33      9.07 o
   4  -8   4        4.03        9.95      9.84 o
   5  -8   4       99.44      102.44     11.91 o
   6  -8   4       67.45       57.30     12.88 o
   7  -8   4       23.93       33.20     18.72 o
   8  -8   4      161.16      192.12     17.17 o
 -11  -7   4       53.06       68.26     14.68 o
 -10  -7   4       26.54       26.31     13.27 o
  -9  -7   4       86.36      129.30     12.33 o
  -8  -7   4       18.80       13.31     10.35 o
  -7  -7   4     1129.49     1199.95     27.26 o
  -6  -7   4       21.14       23.38      7.37 o
  -5  -7   4        3.73        1.37      5.81 o
  -4  -7   4      650.06      634.57     11.94 o
  -3  -7   4      881.95      881.41     14.60 o
  -2  -7   4     1599.46     1712.55     23.39 o
  -1  -7   4      375.11      390.90      8.52 o
   0  -7   4     5102.52     5639.70     70.63 o
   1  -7   4      871.23      794.18     12.91 o
   2  -7   4      731.60      875.45     14.77 o
   3  -7   4       15.66       23.22      6.30 o
   4  -7   4       32.72       43.23      8.29 o
   5  -7   4        8.26        2.38      9.82 o
   6  -7   4       15.49        0.41     11.47 o
   7  -7   4      264.61      302.21     15.43 o
   8  -7   4        2.13        8.39     14.89 o
 -11  -6   4        0.71       -7.76     13.85 o
 -10  -6   4      352.35      423.11     19.98 o
  -9  -6   4        3.55       -7.35     10.72 o
  -8  -6   4      591.29      637.07     18.77 o
  -7  -6   4      158.77      175.40      9.39 o
  -6  -6   4      187.98      214.05      7.44 o
  -5  -6   4        5.25       19.16      5.42 o
  -4  -6   4        5.43       -4.83      4.83 o
  -3  -6   4      700.26      731.84     12.43 o
  -2  -6   4      325.50      290.76      6.73 o
  -1  -6   4     1318.54     1252.71     17.60 o
   0  -6   4      699.91      775.11     12.43 o
   1  -6   4       25.79       23.57      4.47 o
   2  -6   4     1199.49     1396.69     19.85 o
   3  -6   4      256.71      253.73      7.66 o
   4  -6   4       99.99      103.20      6.67 o
   5  -6   4       31.37       26.93      8.22 o
   6  -6   4      185.44      204.17     11.84 o
   7  -6   4      187.57      212.84     13.66 o
   8  -6   4      214.25      223.08     15.85 o
   9  -6   4      148.82      185.88     39.01 o
 -11  -5   4      189.63      232.62     15.88 o
 -10  -5   4      145.02      157.58     12.93 o
  -9  -5   4       94.86      102.29     11.05 o
  -8  -5   4      165.95      171.45     12.69 o
  -7  -5   4      630.19      626.35     12.76 o
  -6  -5   4      321.24      320.89      8.00 o
  -5  -5   4       18.37       14.89      4.85 o
  -4  -5   4     1450.84     1537.34     21.84 o
  -3  -5   4      367.80      335.38      6.90 o
  -2  -5   4       24.27       20.58      4.65 o
  -1  -5   4     6127.55     5883.60     80.65 o
   0  -5   4       26.10       19.31      4.08 o
   1  -5   4     3457.43     3324.60     44.23 o
   2  -5   4       98.37      112.54      6.76 o
   3  -5   4      395.91      374.36      8.31 o
   4  -5   4      226.20      272.37      7.95 o
   5  -5   4        8.62        4.11      7.14 o
   6  -5   4      186.53      184.51     11.14 o
   7  -5   4      286.39      322.79     14.19 o
   8  -5   4      255.54      270.04     14.65 o
   9  -5   4        0.04       -3.88     14.61 o
 -11  -4   4      379.66      387.72     17.65 o
 -10  -4   4       34.87       35.95     11.41 o
  -9  -4   4      285.34      291.45     12.88 o
  -8  -4   4        0.94        7.35      7.92 o
  -7  -4   4      361.60      414.53     14.01 o
  -6  -4   4      105.40      107.94      5.72 o
  -5  -4   4        8.94        7.79      4.37 o
  -4  -4   4      344.83      375.06      8.69 o
  -3  -4   4     1737.28     1765.74     25.60 o
  -2  -4   4     1319.62     1281.68     19.12 o
  -1  -4   4      217.08      206.93      6.81 o
   0  -4   4     5541.49     5822.00     75.05 o
   1  -4   4     4114.92     3985.00     55.07 o
   2  -4   4      120.91      120.07      4.84 o
   3  -4   4      219.33      222.67      5.90 o
   4  -4   4        5.95        7.94      4.89 o
   5  -4   4      385.84      392.48      8.68 o
   6  -4   4      147.43      161.41      7.61 o
   7  -4   4     1215.87     1325.52     27.55 o
   8  -4   4      304.76      301.79     14.48 o
   9  -4   4      330.57      316.80     17.00 o
  10  -4   4       94.42       83.20     15.88 o
 -11  -3   4        0.06      -11.44     13.11 o
 -10  -3   4      189.53      188.82     12.52 o
  -9  -3   4       70.21       65.85     10.09 o
  -8  -3   4      942.79      892.15     18.45 o
  -7  -3   4     1313.96     1416.48     22.26 o
  -6  -3   4      658.61      521.13     10.37 o
  -5  -3   4       25.96       34.44      4.14 o
  -4  -3   4      649.10      657.97     11.36 o
  -3  -3   4     3177.81     3178.10     46.65 o
  -2  -3   4     3289.99     3649.05     50.12 o
  -1  -3   4     4563.51     4393.94     60.03 o
   0  -3   4     2079.84     2352.49     30.94 o
   1  -3   4      736.31      639.25     10.77 o
   2  -3   4      924.72      879.04     14.07 o
   3  -3   4     2357.27     2370.73     30.46 o
   4  -3   4     1950.54     2002.98     26.50 o
   5  -3   4       48.49       52.03      5.33 o
   6  -3   4       15.73        7.87      5.91 o
   7  -3   4      264.06      296.48     11.99 o
   8  -3   4      212.33      238.21     13.11 o
   9  -3   4      130.44      188.44     18.73 o
  10  -3   4        1.70      -14.48     14.48 o
 -12  -2   4       57.42       41.03     14.91 o
 -11  -2   4       81.68       75.98     13.73 o
 -10  -2   4       69.15       61.50     11.43 o
  -9  -2   4       33.82       38.31     11.93 o
  -8  -2   4      247.04      221.84      9.06 o
  -7  -2   4      210.78      240.31      7.12 o
  -6  -2   4      462.49      444.15      9.69 o
  -5  -2   4      633.88      709.99     12.14 o
  -4  -2   4      314.15      322.71      7.83 o
  -3  -2   4      987.50     1015.50     16.04 o
  -2  -2   4      874.06     1075.90     15.58 o
  -1  -2   4    13231.15    13124.72    175.25 o
   0  -2   4     1571.88     1848.43     25.45 o
   1  -2   4    10791.56    10526.99    142.27 o
   2  -2   4     3738.42     3961.99     51.44 o
   3  -2   4      545.39      521.97      9.70 o
   4  -2   4      301.12      309.66      6.24 o
   5  -2   4       43.36       43.92      4.45 o
   6  -2   4     1127.97     1091.60     15.75 o
   7  -2   4      164.70      191.17      6.72 o
   8  -2   4      610.24      563.00     16.20 o
   9  -2   4       10.02       -4.86     11.63 o
  10  -2   4      136.09      173.57     15.73 o
  11  -2   4       21.20       18.18     19.81 o
 -12  -1   4       19.27       14.18     17.13 o
 -11  -1   4      110.84      109.98     14.09 o
 -10  -1   4      123.92      109.92     11.90 o
  -9  -1   4      444.22      522.40     16.49 o
  -8  -1   4       45.81       41.15      6.50 o
  -7  -1   4     2127.29     2203.35     30.57 o
  -6  -1   4      747.01      664.07     11.82 o
  -5  -1   4      174.35      143.64      4.75 o
  -4  -1   4      175.06      169.47      5.11 o
  -3  -1   4      958.71     1075.47     16.68 o
  -2  -1   4     4410.33     4673.62     76.10 o
  -1  -1   4     9530.63     9737.30    159.11 o
   0  -1   4     9105.73    10349.26    182.46 o
   1  -1   4    12524.02    12883.35    180.85 o
   2  -1   4     2356.23     2169.62     28.49 o
   3  -1   4     2913.69     2930.41     38.43 o
   4  -1   4      186.97      197.10      5.57 o
   5  -1   4        2.21        5.11      3.84 o
   6  -1   4       47.27       42.69      4.71 o
   7  -1   4     1089.73     1140.41     16.58 o
   8  -1   4       16.19       28.03      7.95 o
   9  -1   4       68.68       90.47     12.91 o
  10  -1   4      221.72      231.91     15.80 o
  11  -1   4       34.66       44.81     15.29 o
 -12   0   4       43.16       24.04     18.38 o
 -11   0   4       22.64       20.85     13.55 o
 -10   0   4       15.84       20.11     11.13 o
  -9   0   4      342.89      372.48     12.84 o
  -8   0   4       78.64       67.36      6.58 o
  -7   0   4     1730.10     1895.72     25.59 o
  -6   0   4       24.07        8.49      5.48 o
  -5   0   4      112.19      149.08      5.88 o
  -4   0   4       32.20       32.71      3.73 o
  -3   0   4     1978.24     1978.16     29.16 o
  -2   0   4     1542.17     1639.17     33.53 o
  -1   0   4     4718.40     4697.18    115.95 o
   0   0   4     4424.87     5618.06    110.46 o
   1   0   4      493.72      495.72      9.17 o
   2   0   4     1541.91     1817.43     43.77 o
   3   0   4      947.93     1094.73     15.24 o
   4   0   4     1392.01     1525.84     20.98 o
   5   0   4       23.08       24.27      3.82 o
   6   0   4      725.82      627.80     10.96 o
   7   0   4      687.60      817.61     13.65 o
   8   0   4      414.81      379.45     10.62 o
   9   0   4      446.13      478.16     15.62 o
  10   0   4        0.43        9.13     12.27 o
  11   0   4      300.35      343.13     18.36 o
 -11   1   4       29.00       15.81     13.74 o
 -10   1   4      210.77      196.93     12.30 o
  -9   1   4      298.46      266.07     14.23 o
  -8   1   4     1158.92     1136.69     19.25 o
  -7   1   4        8.64       -5.39      5.39 o
  -6   1   4      209.39      168.90      5.66 o
  -5   1   4       31.13       32.01      3.96 o
  -4   1   4     1090.80     1201.50     18.80 o
  -3   1   4     3474.77     3744.18     54.20 o
  -2   1   4      395.21      341.79      7.70 o
  -1   1   4    14350.00    15750.91    352.36 o
   0   1   4     9488.43    12168.76    483.59 o
   1   1   4    18203.27    19302.49    377.73 o
   2   1   4     1299.09     1217.06     19.07 o
   3   1   4     1993.89     2032.23     28.19 o
   4   1   4       17.08       20.99      3.56 o
   5   1   4      998.82     1032.31     14.54 o
   6   1   4     1088.20     1062.48     15.43 o
   7   1   4      535.65      524.63     10.41 o
   8   1   4      893.69      830.94     15.60 o
   9   1   4      153.76      158.41     10.35 o
  10   1   4       91.44       90.53     10.88 o
  11   1   4      161.07      180.93     15.99 o
 -11   2   4       38.74       44.98     14.25 o
 -10   2   4       66.86       50.74     11.25 o
  -9   2   4      917.64      996.75     25.90 o
  -8   2   4      296.74      304.40     11.94 o
  -7   2   4      266.94      276.89      9.45 o
  -6   2   4     1743.87     1699.17     24.01 o
  -5   2   4       61.34       54.38      3.91 o
  -4   2   4        8.88        2.97      3.12 o
  -3   2   4      219.13      233.95      5.27 o
  -2   2   4    10718.66    11760.73    165.27 o
  -1   2   4      575.37      582.33     17.62 o
   0   2   4    13900.50    17122.01    678.00 o
   1   2   4     2902.97     3044.05     68.70 o
   2   2   4     1384.41     1226.66     24.98 o
   3   2   4     2419.49     2429.55     33.46 o
   4   2   4        0.64       -2.94      2.94 o
   5   2   4        3.60        8.68      3.92 o
   6   2   4      392.84      359.16      7.74 o
   7   2   4     1601.01     1717.34     23.48 o
   8   2   4       53.95       34.33      7.47 o
   9   2   4       48.18       17.37      8.77 o
  10   2   4      119.51      133.46     11.48 o
  11   2   4        5.34       -8.34     14.18 o
 -11   3   4       45.71       67.41     15.00 o
 -10   3   4      396.13      424.42     16.40 o
  -9   3   4        5.85        5.65     13.59 o
  -8   3   4        8.35        3.72      7.05 o
  -7   3   4     1632.20     1723.76     23.99 o
  -6   3   4      133.16      130.66      5.73 o
  -5   3   4      401.31      373.72      7.62 o
  -4   3   4      790.89      945.97     13.28 o
  -3   3   4     4360.47     4384.33     56.69 o
  -2   3   4    10878.01    11796.68    142.97 o
  -1   3   4     2155.03     2132.20     32.78 o
   0   3   4    29136.01    34826.36    556.54 o
   1   3   4      879.96      939.06     16.51 o
   2   3   4     9857.30    10719.08    172.87 o
   3   3   4      161.07      174.50      4.37 o
   4   3   4      773.32      835.68     15.88 o
   5   3   4       99.61       92.74      4.18 o
   6   3   4      140.94      107.58      5.25 o
   7   3   4     2763.02     2842.28     38.61 o
   8   3   4        0.78       -6.52      6.52 o
   9   3   4      243.21      265.76     11.88 o
  10   3   4        8.61      -10.27     10.27 o
  11   3   4       69.49       65.06     12.75 o
  12   3   4       31.73       59.03     16.41 o
 -11   4   4       46.59       37.02     22.57 o
 -10   4   4      223.97      222.29     17.32 o
  -9   4   4       63.76       78.96     10.52 o
  -8   4   4      378.19      419.32     11.78 o
  -7   4   4     1164.02     1317.26     19.55 o
  -6   4   4       88.29       71.01      5.38 o
  -5   4   4      116.98      120.63      5.01 o
  -4   4   4      592.99      569.01      9.47 o
  -3   4   4       42.56       48.52      3.28 o
  -2   4   4     2140.52     2401.49     31.55 o
  -1   4   4     9021.04     9243.48    112.11 o
   0   4   4      433.08      551.79      9.01 o
   1   4   4     6256.92     6655.31     88.85 o
   2   4   4    10312.28    11010.63    147.43 o
   3   4   4     3036.66     3166.35     49.28 o
   4   4   4      132.86      115.87      4.23 o
   5   4   4       25.32       22.19      4.15 o
   6   4   4      881.95      810.06     13.43 o
   7   4   4       25.52       33.54      5.68 o
   8   4   4      712.33      656.22     13.76 o
   9   4   4      191.68      230.44     11.58 o
  10   4   4      163.58      137.38     12.79 o
  11   4   4       97.44      116.33     15.51 o
  12   4   4        0.21        1.53     13.86 o
 -11   5   4      123.44      132.07     16.48 o
 -10   5   4        0.22        4.89     12.35 o
  -9   5   4      272.29      256.16     14.17 o
  -8   5   4      222.03      239.43     11.78 o
  -7   5   4      389.76      342.29     12.03 o
  -6   5   4      239.50      230.48      7.08 o
  -5   5   4       65.52       69.37      5.09 o
  -4   5   4       14.82       21.72      4.09 o
  -3   5   4     1629.90     1748.71     21.76 o
  -2   5   4     3178.36     3256.14     40.64 o
  -1   5   4      891.55      833.46     12.06 o
   0   5   4      208.83      280.87      5.58 o
   1   5   4     2996.80     2718.47     37.41 o
   2   5   4     1120.71     1401.01     24.43 o
   3   5   4     2521.75     2383.01     31.53 o
   4   5   4      445.39      468.80     11.77 o
   5   5   4      353.35      345.62      9.20 o
   6   5   4     1445.44     1473.45     22.39 o
   7   5   4      408.70      416.99      9.48 o
   8   5   4      903.22      863.09     17.39 o
   9   5   4      119.51      131.62     11.48 o
  10   5   4       36.67       39.59     12.05 o
  11   5   4        1.02      -13.99     13.99 o
  12   5   4       32.91       51.50     20.00 o
 -10   6   4       42.33        9.85     14.91 o
  -9   6   4      489.05      504.10     17.85 o
  -8   6   4        6.95       -8.68     10.34 o
  -7   6   4      530.63      624.78     16.17 o
  -6   6   4       25.47       26.40      6.02 o
  -5   6   4      916.19     1009.12     18.80 o
  -4   6   4       49.42       61.42      4.43 o
  -3   6   4     1182.89     1221.76     16.18 o
  -2   6   4      315.24      269.16      5.19 o
  -1   6   4     2014.98     1939.75     23.81 o
   0   6   4     7356.45     7982.43     98.32 o
   1   6   4      171.22      141.96      4.87 o
   2   6   4     3285.70     3208.75     40.16 o
   3   6   4     1141.86     1121.38     16.00 o
   4   6   4      293.97      334.04      7.45 o
   5   6   4       39.84       38.13      4.36 o
   6   6   4        4.22        0.19      4.94 o
   7   6   4      892.07     1012.16     16.52 o
   8   6   4       32.22       43.41      7.95 o
   9   6   4      866.47      937.23     26.30 o
  10   6   4       71.61       73.92     12.61 o
  11   6   4       40.40       42.68     14.94 o
  12   6   4       20.49       10.04     16.22 o
 -10   7   4       92.69      124.54     19.98 o
  -9   7   4        0.66        2.46     13.97 o
  -8   7   4      115.14      138.84     12.93 o
  -7   7   4       87.10       81.13     14.54 o
  -6   7   4      313.41      347.00      9.97 o
  -5   7   4        9.71        0.29      5.61 o
  -4   7   4      196.73      189.38      5.75 o
  -3   7   4      732.08      768.82     11.75 o
  -2   7   4        6.32        8.30      3.63 o
  -1   7   4     5942.15     5729.40     68.01 o
   0   7   4     1793.62     1993.10     25.81 o
   1   7   4     5842.86     5692.01     67.64 o
   2   7   4      153.78      114.95      5.04 o
   3   7   4     2840.47     3083.89     39.07 o
   4   7   4       18.32       28.68      4.42 o
   5   7   4      121.94      117.02      5.53 o
   6   7   4       80.24       62.46      5.80 o
   7   7   4     1566.55     1698.16     29.08 o
   8   7   4      167.95      171.11     10.84 o
   9   7   4       27.41       62.25     11.58 o
  10   7   4       31.65       18.84     12.60 o
  11   7   4        8.36       10.09     14.97 o
  -9   8   4      116.42      108.73     15.84 o
  -8   8   4      277.04      259.05     16.08 o
  -7   8   4       36.51       35.30     10.80 o
  -6   8   4       28.16       44.03      8.81 o
  -5   8   4        0.11       -3.52      6.05 o
  -4   8   4       20.78       23.54      5.68 o
  -3   8   4      392.47      393.81      7.72 o
  -2   8   4      942.85      943.85     13.73 o
  -1   8   4     4420.01     4529.69     56.85 o
   0   8   4     2532.02     2929.46     37.38 o
   1   8   4     5399.13     5206.79     64.93 o
   2   8   4       36.25       28.64      4.03 o
   3   8   4      754.15      785.43     12.40 o
   4   8   4       24.65       33.63      4.98 o
   5   8   4     1325.10     1375.68     20.44 o
   6   8   4       78.81       79.59      6.29 o
   7   8   4       23.16       22.35      4.66 o
   8   8   4      199.83      218.10     10.53 o
   9   8   4      272.10      261.05     13.02 o
  10   8   4      498.15      532.21     20.11 o
  11   8   4       23.93       18.15     15.37 o
  -9   9   4       33.96       27.03     15.84 o
  -8   9   4       23.49       19.87     14.28 o
  -7   9   4      164.02      155.79     13.37 o
  -6   9   4       13.31       23.76     10.43 o
  -5   9   4      322.85      361.58     13.83 o
  -4   9   4       23.33       31.95      6.03 o
  -3   9   4       38.86       48.10      5.25 o
  -2   9   4       22.93       25.35      5.01 o
  -1   9   4      192.10      202.54      7.45 o
   0   9   4     1749.92     1667.23     22.74 o
   1   9   4      796.48      766.66     12.53 o
   2   9   4      934.18      903.18     14.00 o
   3   9   4      984.22      947.34     14.62 o
   4   9   4      261.51      256.92      7.27 o
   5   9   4       91.06       89.02      6.26 o
   6   9   4       59.52       52.02      6.57 o
   7   9   4     1200.16     1188.81     40.94 o
   8   9   4       65.79       52.77     10.52 o
   9   9   4      210.62      230.43     16.31 o
  10   9   4       21.93       17.90     14.51 o
  11   9   4       49.31       40.82     15.86 o
  -8  10   4       70.42       72.80     15.80 o
  -7  10   4       62.15       50.18     14.34 o
  -6  10   4       80.49       71.84     12.55 o
  -5  10   4        4.69        6.92     10.43 o
  -4  10   4      165.08      171.79     10.09 o
  -3  10   4        4.44       -3.64      3.64 o
  -2  10   4       22.10       21.06      5.50 o
  -1  10   4      895.02      830.86     14.14 o
   0  10   4       44.78       51.41      5.60 o
   1  10   4      176.91      175.16      6.45 o
   2  10   4       14.85       17.69      5.49 o
   3  10   4       55.60       52.26      5.44 o
   4  10   4      102.72      106.92      7.41 o
   5  10   4      187.91      189.32      8.10 o
   6  10   4       17.87       10.67      7.07 o
   7  10   4       19.76       11.40      8.98 o
   8  10   4        4.54        8.12     10.84 o
   9  10   4      345.04      387.14     17.57 o
  10  10   4       91.13      107.39     15.75 o
  11  10   4      158.03      192.95     18.20 o
  -8  11   4      298.75      329.62     19.67 o
  -7  11   4       12.46       -1.71     14.97 o
  -6  11   4      177.86      148.21     15.46 o
  -5  11   4       43.47       36.66     11.30 o
  -4  11   4      176.40      158.38     10.90 o
  -3  11   4        9.53        4.15      7.75 o
  -2  11   4     1738.72     1911.62     27.92 o
  -1  11   4      398.43      373.35      9.87 o
   0  11   4      909.33     1053.63     20.42 o
   1  11   4      814.39      756.15     14.57 o
   2  11   4        1.95       -4.49      4.49 o
   3  11   4       51.85       52.67      6.39 o
   4  11   4        1.04        4.89      4.73 o
   5  11   4      472.79      465.29     13.05 o
   6  11   4       29.15       32.79     11.11 o
   7  11   4        1.64        2.28     10.55 o
   8  11   4      213.50      228.22     14.31 o
   9  11   4        0.07        4.38     14.02 o
  10  11   4       66.45       58.46     15.90 o
  -7  12   4       68.04      100.84     17.10 o
  -6  12   4        7.48       -6.97     13.88 o
  -5  12   4        2.39       -3.26     12.77 o
  -4  12   4       31.65       27.81     12.29 o
  -3  12   4      114.92      114.27     10.26 o
  -2  12   4     1688.69     1811.67     30.16 o
  -1  12   4       10.15        7.91      8.60 o
   0  12   4      936.49     1032.12     20.10 o
   1  12   4        7.22       -6.85      7.17 o
   2  12   4     2651.42     2659.69     37.14 o
   3  12   4        9.76       -8.36      8.36 o
   4  12   4      800.68      770.13     17.46 o
   5  12   4        9.39       11.76      9.32 o
   6  12   4        0.55      -10.57     10.57 o
   7  12   4       51.70       61.22     12.53 o
   8  12   4      119.26      148.12     25.63 o
   9  12   4      149.93      161.58     17.21 o
  10  12   4       59.62       61.36     16.65 o
  -6  13   4        2.90        6.78     15.15 o
  -5  13   4       78.36       88.88     15.97 o
  -4  13   4        8.03       -0.38     14.02 o
  -3  13   4        1.72      -12.91     19.18 o
  -2  13   4       20.79       13.72     10.82 o
  -1  13   4       34.19       37.10     11.21 o
   0  13   4     1631.46     1723.49     35.98 o
   1  13   4        4.55      -11.81     11.81 o
   2  13   4     1621.58     1686.99     33.42 o
   3  13   4       49.57       13.37     10.86 o
   4  13   4       55.87       44.14      9.95 o
   5  13   4       60.76       64.87     11.72 o
   6  13   4       70.40       90.38     13.30 o
   7  13   4      166.23      167.52     15.52 o
   8  13   4        2.71       15.03     14.97 o
   9  13   4        5.85        2.19     16.03 o
  -5  14   4       26.11       46.31     19.59 o
  -4  14   4       44.18       40.74     15.83 o
  -3  14   4        0.36      -14.74     14.74 o
  -2  14   4       65.60       32.79     17.62 o
  -1  14   4        4.74        6.55     13.71 o
   0  14   4       45.32       46.94     12.59 o
   1  14   4       15.87       27.32     12.23 o
   2  14   4        1.19        9.23     12.40 o
   3  14   4       14.94       44.19     12.76 o
   4  14   4        2.62       -2.72     11.21 o
   5  14   4        0.33      -13.69     13.69 o
   6  14   4       38.45       26.84     14.87 o
   7  14   4        1.13      -11.85     19.54 o
   8  14   4      201.17      234.60     18.58 o
  -3  15   4        1.57      -18.95     18.95 o
  -2  15   4      111.98      120.74     16.69 o
  -1  15   4        1.93        1.69     15.21 o
   0  15   4       14.96       15.71     14.83 o
   1  15   4        2.35        7.85     14.64 o
   2  15   4      133.50      139.44     15.64 o
   3  15   4        5.69       -0.86     14.58 o
   4  15   4       32.13       20.35     13.32 o
   5  15   4       20.70       37.44     15.67 o
   6  15   4        5.01       -6.16     15.89 o
   7  15   4       69.37       66.61     24.57 o
  -1  16   4       88.06       82.04     20.14 o
   0  16   4       64.70       72.38     19.87 o
   1  16   4       79.22       62.79     25.25 o
   2  16   4      158.68      146.98     21.15 o
   3  16   4        4.93      -18.53     18.53 o
   4  16   4       63.21       61.18     16.85 o
   5  16   4       57.70       63.02     27.11 o
  -4 -13   5      119.26      171.73     40.45 o
  -3 -13   5        1.55       46.50     37.51 o
  -2 -13   5       70.82      137.66     38.65 o
  -1 -13   5        3.12      -20.46     36.59 o
  -6 -12   5       45.18       75.87     37.60 o
  -5 -12   5      223.44      150.89     39.11 o
  -4 -12   5       25.25       -3.03     25.67 o
  -3 -12   5      132.35      147.57     21.38 o
  -2 -12   5       36.18       14.21     19.93 o
  -1 -12   5        0.20       -2.78     19.60 o
   0 -12   5        9.52        5.11     42.55 o
   1 -12   5        3.13       -7.77     35.08 o
   2 -12   5      157.22      172.36     41.17 o
  -7 -11   5        4.01      -33.06     33.06 o
  -6 -11   5      298.83      360.40     24.29 o
  -5 -11   5       32.07       -6.38     19.16 o
  -4 -11   5       27.59       13.10     18.76 o
  -3 -11   5       45.77       30.54     17.83 o
  -2 -11   5       21.76        8.39     17.60 o
  -1 -11   5        7.91       18.86     18.27 o
   0 -11   5        1.56       -6.64     18.21 o
   1 -11   5        2.29        2.20     18.68 o
   2 -11   5       69.08       58.08     19.63 o
   3 -11   5      107.36      107.08     37.39 o
   4 -11   5       90.48       48.70     43.75 o
  -8 -10   5       38.22       45.58     32.81 o
  -7 -10   5       17.36       16.93     19.07 o
  -6 -10   5      352.88      324.62     22.11 o
  -5 -10   5      534.83      563.83     24.95 o
  -4 -10   5      428.14      439.38     22.52 o
  -3 -10   5        5.50        4.57     16.24 o
  -2 -10   5      173.76      184.94     15.92 o
  -1 -10   5      119.60       89.13     15.39 o
   0 -10   5       31.07       50.28     19.63 o
   1 -10   5       65.22       62.10     17.66 o
   2 -10   5      157.50      164.53     19.43 o
   3 -10   5      226.73      250.23     24.44 o
   4 -10   5        2.54      -11.64     16.90 o
   5 -10   5      144.92      183.15     40.29 o
  -9  -9   5      126.46      123.04     35.66 o
  -8  -9   5       13.98       24.83     18.83 o
  -7  -9   5        5.54        8.75     17.44 o
  -6  -9   5        1.28      -18.02     18.02 o
  -5  -9   5      780.58      787.55     29.72 o
  -4  -9   5      107.20       92.06     14.05 o
  -3  -9   5      154.89      160.68     14.50 o
  -2  -9   5        2.51        3.08     14.56 o
  -1  -9   5        2.36      -12.61     12.61 o
   0  -9   5      121.61      163.26     14.71 o
   1  -9   5       27.58       48.59     14.00 o
   2  -9   5      285.75      295.33     15.41 o
   3  -9   5       39.31       28.15     14.87 o
   4  -9   5       56.97       42.52     18.74 o
   5  -9   5       69.26       65.93     20.06 o
   6  -9   5       94.59      115.60     38.94 o
 -10  -8   5       14.19       40.58     33.27 o
  -9  -8   5        9.70       13.98     18.92 o
  -8  -8   5       25.21       21.77     17.84 o
  -7  -8   5       67.96       72.90     22.00 o
  -6  -8   5     1120.73     1146.85     61.81 o
  -5  -8   5      143.57      156.49     15.79 o
  -4  -8   5      274.24      241.99     13.06 o
  -3  -8   5      870.38      820.43     18.55 o
  -2  -8   5       14.90       28.48      7.68 o
  -1  -8   5      127.78      124.65      8.45 o
   0  -8   5        9.11       -1.03      8.18 o
   1  -8   5      586.93      594.17     16.53 o
   2  -8   5       84.89       84.52     12.21 o
   3  -8   5       67.88       84.07     14.01 o
   4  -8   5      619.43      592.61     25.63 o
   5  -8   5      246.64      262.82     21.68 o
   6  -8   5      320.90      332.92     33.72 o
   7  -8   5        0.41       36.21     38.31 o
 -10  -7   5       75.48       49.66     23.59 o
  -9  -7   5      163.10      136.21     14.17 o
  -8  -7   5       59.00       50.23     24.34 o
  -7  -7   5        3.66        2.40     10.80 o
  -6  -7   5      501.64      500.00     20.64 o
  -5  -7   5      387.06      390.07     12.43 o
  -4  -7   5      563.99      629.81     14.80 o
  -3  -7   5      195.37      194.28      8.32 o
  -2  -7   5      314.09      464.34     24.65 o
  -1  -7   5       90.50       82.91      7.19 o
   0  -7   5        7.36       24.66      6.97 o
   1  -7   5       50.08       57.66      7.16 o
   2  -7   5       46.09       38.85      8.01 o
   3  -7   5     1281.06     1289.60     27.13 o
   4  -7   5        2.75       -4.08     10.25 o
   5  -7   5      611.79      635.91     25.44 o
   6  -7   5      206.16      196.06     15.41 o
   7  -7   5       14.98        2.92     14.73 o
   8  -7   5       96.29       46.04     40.33 o
 -11  -6   5        0.95        1.89     33.61 o
 -10  -6   5      192.14      199.16     15.56 o
  -9  -6   5       70.00       77.98     17.30 o
  -8  -6   5       79.07       87.47     12.78 o
  -7  -6   5      379.07      388.44     15.68 o
  -6  -6   5       83.89       62.01      7.39 o
  -5  -6   5     2067.87     2086.40     35.22 o
  -4  -6   5      236.63      221.47      8.68 o
  -3  -6   5     1167.95     1053.47     18.71 o
  -2  -6   5     1024.08     1082.81     18.91 o
  -1  -6   5       10.18        9.06      6.43 o
   0  -6   5       95.67      108.82      6.78 o
   1  -6   5      120.19      117.77      6.83 o
   2  -6   5     1398.55     1415.52     24.11 o
   3  -6   5      769.62      786.15     16.94 o
   4  -6   5      224.72      216.53      9.62 o
   5  -6   5      202.09      197.86     12.88 o
   6  -6   5      140.90      150.17     14.12 o
   7  -6   5        5.21        3.02     13.87 o
   8  -6   5        0.22      -15.86     16.13 o
 -11  -5   5       29.23       53.61     16.21 o
 -10  -5   5      198.59      209.72     15.54 o
  -9  -5   5        5.85       15.17     11.98 o
  -8  -5   5       24.94        4.98     10.78 o
  -7  -5   5      237.51      258.79     10.21 o
  -6  -5   5      125.63      119.19      8.30 o
  -5  -5   5     3072.78     3096.12     49.78 o
  -4  -5   5      572.58      557.24     13.34 o
  -3  -5   5     3117.70     2984.19     44.54 o
  -2  -5   5      399.59      439.51     16.06 o
  -1  -5   5      283.83      250.68      7.98 o
   0  -5   5       12.19       10.26      5.72 o
   1  -5   5      228.69      197.66      7.15 o
   2  -5   5      972.27     1000.59     18.12 o
   3  -5   5      586.38      609.77     14.10 o
   4  -5   5      557.11      540.92     13.14 o
   5  -5   5       94.66      101.50     10.21 o
   6  -5   5     1239.00     1222.34     25.80 o
   7  -5   5        1.31       20.15     12.91 o
   8  -5   5        5.63       11.61     12.03 o
   9  -5   5       63.64       51.92     20.47 o
 -11  -4   5        1.27       14.60     15.83 o
 -10  -4   5       89.87       75.91     13.71 o
  -9  -4   5        2.86       -7.72     11.53 o
  -8  -4   5       64.23       61.50      8.83 o
  -7  -4   5       43.57       30.91      6.34 o
  -6  -4   5      659.13      620.96     14.89 o
  -5  -4   5      148.74      113.95      6.89 o
  -4  -4   5      901.97      901.63     17.02 o
  -3  -4   5     1893.80     1854.43     30.37 o
  -2  -4   5     2782.51     3029.44     47.67 o
  -1  -4   5      402.37      373.68      9.40 o
   0  -4   5        2.17        7.05      4.47 o
   1  -4   5     1384.00     1342.37     22.99 o
   2  -4   5      803.51      822.96     15.26 o
   3  -4   5     4785.45     4630.57     68.01 o
   4  -4   5      104.27       88.42      7.17 o
   5  -4   5     1713.43     1822.10     46.20 o
   6  -4   5        6.51        6.73      8.42 o
   7  -4   5        5.37        2.44      9.65 o
   8  -4   5        5.97        0.86     11.38 o
   9  -4   5        5.99       -3.55     12.56 o
  10  -4   5      124.09      111.20     22.49 o
 -11  -3   5        4.71       10.74     15.62 o
 -10  -3   5        1.67      -10.62     10.62 o
  -9  -3   5      311.00      307.60     12.54 o
  -8  -3   5      145.20      132.07      9.30 o
  -7  -3   5      866.72      926.51     16.37 o
  -6  -3   5      199.44      239.62      8.39 o
  -5  -3   5     3576.65     3626.29     57.13 o
  -4  -3   5     1322.12     1215.84     21.00 o
  -3  -3   5     1173.23     1130.43     19.30 o
  -2  -3   5     3847.98     3940.17     61.03 o
  -1  -3   5     3131.40     3190.89     49.72 o
   0  -3   5      179.12      197.58      6.21 o
   1  -3   5       87.60       84.52      4.97 o
   2  -3   5     3686.98     3861.16     56.46 o
   3  -3   5     2853.46     2906.99     43.42 o
   4  -3   5     1333.29     1157.26     19.96 o
   5  -3   5     4053.82     4186.70     62.17 o
   6  -3   5       63.02       55.94      7.13 o
   7  -3   5      267.71      304.59     11.70 o
   8  -3   5      129.99      119.13     11.79 o
   9  -3   5       45.88       32.11     12.22 o
  10  -3   5        2.65      -15.93     19.32 o
 -11  -2   5       15.01       -2.80     12.68 o
 -10  -2   5      207.26      215.89     17.76 o
  -9  -2   5       67.51       74.06      9.79 o
  -8  -2   5      217.78      222.47      9.37 o
  -7  -2   5      164.63      163.63      7.62 o
  -6  -2   5      111.06       96.26      7.67 o
  -5  -2   5     3381.98     3308.94     52.21 o
  -4  -2   5       37.83       52.14      4.64 o
  -3  -2   5     8435.41     8047.20    123.24 o
  -2  -2   5      181.73      192.50      4.62 o
  -1  -2   5      900.66      885.84     16.71 o
   0  -2   5        1.89        8.82      3.40 o
   1  -2   5     4453.70     4479.84     60.48 o
   2  -2   5     2602.59     2803.18     38.76 o
   3  -2   5      120.66      134.28      5.47 o
   4  -2   5     1180.48     1130.68     17.80 o
   5  -2   5        8.74       10.81      5.43 o
   6  -2   5      102.15      118.32      7.07 o
   7  -2   5       52.01       83.91      7.04 o
   8  -2   5       16.97       20.72      9.76 o
   9  -2   5       20.13       22.62     11.74 o
  10  -2   5      172.88      177.42     15.40 o
 -11  -1   5       32.70       34.21     12.70 o
 -10  -1   5       18.27        7.61     10.74 o
  -9  -1   5       17.16       10.40      9.34 o
  -8  -1   5       60.66       60.58      7.63 o
  -7  -1   5       57.64       39.08      5.78 o
  -6  -1   5     2784.07     2779.12     41.94 o
  -5  -1   5       97.70      147.07      7.81 o
  -4  -1   5     3631.96     3561.64     55.65 o
  -3  -1   5      455.69      440.75      8.87 o
  -2  -1   5     3556.56     4090.38     73.83 o
  -1  -1   5      157.97      205.89      4.97 o
   0  -1   5       50.02       63.08      3.90 o
   1  -1   5       68.56       87.57      5.26 o
   2  -1   5      164.31      167.73      4.08 o
   3  -1   5     9959.80    10061.52    135.54 o
   4  -1   5     1088.35      989.52     15.69 o
   5  -1   5     3369.15     3323.74     44.17 o
   6  -1   5      945.32      940.64     14.73 o
   7  -1   5        1.37       -5.18      5.86 o
   8  -1   5       10.77        3.48      8.01 o
   9  -1   5        5.45       -5.50     11.15 o
  10  -1   5      347.48      370.11     16.31 o
  11  -1   5        0.55      -14.57     14.57 o
 -11   0   5      160.68      196.52     18.02 o
 -10   0   5        3.93      -10.66     10.66 o
  -9   0   5        2.80       -7.67      9.31 o
  -8   0   5       94.18       81.23      7.59 o
  -7   0   5      479.82      472.49     10.98 o
  -6   0   5     2646.03     2832.55     42.63 o
  -5   0   5     3593.40     3538.80     49.14 o
  -4   0   5      989.09      884.04     15.44 o
  -3   0   5      118.58      120.09      3.81 o
  -2   0   5     2985.61     3331.14     60.18 o
  -1   0   5      135.73      128.55      4.52 o
   0   0   5       22.15       31.29      2.93 o
   1   0   5        3.37        2.36      2.99 o
   2   0   5     4643.63     4962.14     75.51 o
   3   0   5     2189.18     2105.76     29.38 o
   4   0   5      279.22      245.45      6.08 o
   5   0   5     3452.91     3431.99     47.33 o
   6   0   5        0.41       -4.85      4.85 o
   7   0   5      550.88      593.63     11.54 o
   8   0   5      206.46      219.16      9.53 o
   9   0   5       15.14       16.98      9.32 o
  10   0   5      256.68      254.16     14.57 o
  11   0   5       13.32       20.39     14.55 o
 -11   1   5       60.94       57.77     13.45 o
 -10   1   5       15.79       -1.10     10.44 o
  -9   1   5       44.21       43.94      9.38 o
  -8   1   5      151.80      144.22      8.66 o
  -7   1   5      293.96      318.90      7.89 o
  -6   1   5      508.76      437.44     10.31 o
  -5   1   5     3335.08     3309.50     59.81 o
  -4   1   5      667.75      671.21     20.58 o
  -3   1   5     2499.43     2275.15     32.92 o
  -2   1   5      432.76      463.48     12.77 o
  -1   1   5     3115.98     3397.97     94.72 o
   0   1   5        5.37        5.67      7.86 o
   1   1   5     1129.08      974.81     20.08 o
   2   1   5     4168.12     4552.68     74.58 o
   3   1   5      147.05      142.25      4.69 o
   4   1   5     5443.34     5205.87     71.00 o
   5   1   5      651.93      703.07     12.38 o
   6   1   5      602.59      521.86     11.08 o
   7   1   5      183.15      191.43      6.54 o
   8   1   5       48.19       50.72      7.30 o
   9   1   5      142.07      158.16     10.38 o
  10   1   5       87.20       83.08     12.50 o
  11   1   5       20.17       11.03     14.30 o
 -11   2   5       66.29       43.30     13.68 o
 -10   2   5       14.66       12.41     10.74 o
  -9   2   5       10.60        4.20      9.85 o
  -8   2   5      392.72      368.37     12.16 o
  -7   2   5       23.77       19.37      5.42 o
  -6   2   5     4644.24     4495.15     62.36 o
  -5   2   5       67.09       74.36      6.50 o
  -4   2   5      755.34      551.38      9.85 o
  -3   2   5     2531.33     2449.43     33.51 o
  -2   2   5      512.17      688.47     13.73 o
  -1   2   5     3536.99     3878.02     87.43 o
   0   2   5        2.65       10.08      8.02 o
   1   2   5     8000.05     9293.63    256.43 o
   2   2   5      285.57      298.58      7.95 o
   3   2   5     1211.91     1143.62     17.75 o
   4   2   5      266.15      251.61      6.05 o
   5   2   5     2093.45     2054.58     29.42 o
   6   2   5     1902.46     1893.00     26.36 o
   7   2   5       14.30       12.20      5.31 o
   8   2   5      208.34      220.04     13.44 o
   9   2   5       82.90       68.62      9.08 o
  10   2   5      207.42      233.41     12.24 o
  11   2   5       12.68       22.02     14.26 o
 -11   3   5       85.24      123.43     14.84 o
 -10   3   5        0.95       -1.29     11.61 o
  -9   3   5        6.95        3.77     10.27 o
  -8   3   5      250.67      246.37     11.32 o
  -7   3   5      524.07      533.53     12.38 o
  -6   3   5      742.57      736.19     12.25 o
  -5   3   5     3526.50     3808.04     52.97 o
  -4   3   5      469.62      384.36      8.26 o
  -3   3   5        2.95        0.51      2.96 o
  -2   3   5     5542.72     5923.24     89.95 o
  -1   3   5      208.54      229.02      6.57 o
   0   3   5        0.11        2.82      2.51 o
   1   3   5      195.71      198.12     11.48 o
   2   3   5     1434.56     1720.21     31.54 o
   3   3   5     3670.35     3508.24     50.04 o
   4   3   5     1670.37     1712.61     24.42 o
   5   3   5     4041.05     4135.28     54.24 o
   6   3   5      956.79      988.16     15.46 o
   7   3   5      630.41      623.58     11.56 o
   8   3   5       23.76       18.95      6.65 o
   9   3   5        7.69       -4.79      8.78 o
  10   3   5      192.14      191.35     11.87 o
  11   3   5       11.83       -5.38     12.34 o
 -11   4   5       16.74       22.39     14.63 o
 -10   4   5        5.04       -2.67     12.10 o
  -9   4   5       14.88       18.74     10.95 o
  -8   4   5       98.86       79.55     12.97 o
  -7   4   5      121.66      145.56      6.74 o
  -6   4   5       12.09        8.13      4.89 o
  -5   4   5     1677.49     1781.60     27.20 o
  -4   4   5       30.37       26.58      4.25 o
  -3   4   5      784.00      798.01     11.97 o
  -2   4   5       43.97       99.05     12.75 o
  -1   4   5      984.58     1005.67     20.36 o
   0   4   5       66.71       75.27      2.64 o
   1   4   5      127.67      143.17      6.22 o
   2   4   5     5962.03     6037.97    102.83 o
   3   4   5      656.91      763.58     12.53 o
   4   4   5      477.53      341.69      8.05 o
   5   4   5      411.99      383.01      9.63 o
   6   4   5     1404.87     1263.97     17.92 o
   7   4   5      108.12      121.92      6.23 o
   8   4   5      218.25      209.05      8.18 o
   9   4   5       37.67       56.36     10.08 o
  10   4   5        2.71      -10.48     10.48 o
  11   4   5       73.54      101.54     13.01 o
 -11   5   5        5.84        1.25     15.06 o
 -10   5   5       29.73       25.99     13.55 o
  -9   5   5       28.92       23.71     10.69 o
  -8   5   5       62.28       55.34      9.67 o
  -7   5   5      255.12      243.50      8.41 o
  -6   5   5     1092.88     1062.24     16.57 o
  -5   5   5       21.76       19.26      4.25 o
  -4   5   5     7441.44     7477.02     96.56 o
  -3   5   5     4453.51     4583.60     59.59 o
  -2   5   5     2449.62     2909.71     36.17 o
  -1   5   5     4761.38     4788.14     58.54 o
   0   5   5        3.29       -0.22      2.41 o
   1   5   5     4339.78     4300.80     57.81 o
   2   5   5      724.37      723.88     11.20 o
   3   5   5      528.01      509.26      9.55 o
   4   5   5      208.94      168.27      6.82 o
   5   5   5     3165.80     3392.42     50.12 o
   6   5   5     3549.27     3618.80     50.69 o
   7   5   5       66.08       50.87      5.71 o
   8   5   5      177.08      182.74      9.94 o
   9   5   5       38.33       35.36      9.95 o
  10   5   5       39.84       53.78     12.15 o
  11   5   5      201.89      233.33     17.55 o
 -10   6   5       16.05        2.58     13.88 o
  -9   6   5        0.01        8.08     11.72 o
  -8   6   5       47.39       36.41      9.25 o
  -7   6   5       31.22       17.00      8.23 o
  -6   6   5     4986.76     4892.31     61.82 o
  -5   6   5      594.82      620.40     11.41 o
  -4   6   5     2767.58     2870.48     35.09 o
  -3   6   5       26.06       23.32      4.23 o
  -2   6   5      268.00      189.76      4.82 o
  -1   6   5       25.39       32.71      3.36 o
   0   6   5        2.23        1.00      2.91 o
   1   6   5     1940.37     2131.43     28.28 o
   2   6   5     2009.77     2306.81     32.24 o
   3   6   5     2412.44     2672.21     39.59 o
   4   6   5       37.23       33.21      4.66 o
   5   6   5     2780.33     2891.54     38.65 o
   6   6   5       30.77       30.55      5.41 o
   7   6   5      379.98      407.19     11.21 o
   8   6   5      274.68      258.44     10.69 o
   9   6   5        0.07      -14.51     15.83 o
  10   6   5        4.31      -11.86     11.86 o
  11   6   5        4.13       -0.32     14.21 o
 -10   7   5        2.52        4.02     14.73 o
  -9   7   5       80.31       90.98     13.46 o
  -8   7   5       17.63       12.75     10.87 o
  -7   7   5       40.78       36.98      9.87 o
  -6   7   5       90.20       60.27      7.21 o
  -5   7   5      463.12      427.61     11.17 o
  -4   7   5       27.44       31.03      4.60 o
  -3   7   5     1236.19     1163.05     15.77 o
  -2   7   5     1050.71     1121.76     15.74 o
  -1   7   5     1625.93     1703.83     23.45 o
   0   7   5        2.08        2.01      3.64 o
   1   7   5     1370.06     1479.90     21.68 o
   2   7   5       99.00       85.29      4.44 o
   3   7   5     1961.48     1912.63     29.23 o
   4   7   5     9825.03     9727.86    125.80 o
   5   7   5       14.77       13.52      4.77 o
   6   7   5       90.74       83.66      5.57 o
   7   7   5      187.24      193.08      8.43 o
   8   7   5       39.03       28.74      9.96 o
   9   7   5       22.94       21.66     10.96 o
  10   7   5       34.44       50.82     12.49 o
  11   7   5      120.59      141.49     18.75 o
  -9   8   5        7.83       -6.20     22.72 o
  -8   8   5        9.84       -0.82     12.31 o
  -7   8   5        6.74        9.25     10.42 o
  -6   8   5     1994.25     1956.83     34.20 o
  -5   8   5        7.74       -6.09      6.09 o
  -4   8   5      457.30      457.88     12.13 o
  -3   8   5     1037.92      946.94     14.10 o
  -2   8   5       26.97       23.68      4.24 o
  -1   8   5      309.24      310.82      6.40 o
   0   8   5       24.32       25.20      4.05 o
   1   8   5      491.20      506.17      9.58 o
   2   8   5     1121.95     1192.77     17.47 o
   3   8   5      371.89      352.20      7.40 o
   4   8   5     1768.23     1913.89     26.60 o
   5   8   5      961.59      964.98     15.59 o
   6   8   5     2157.55     2056.67     29.11 o
   7   8   5      165.22      147.88      8.39 o
   8   8   5      323.32      331.21     12.71 o
   9   8   5        7.97        2.56     10.69 o
  10   8   5        0.96       -0.06     12.57 o
  11   8   5       30.23       34.91     15.01 o
  -9   9   5       19.40        0.48     15.02 o
  -8   9   5        1.57       -9.17     13.66 o
  -7   9   5      327.69      349.25     14.28 o
  -6   9   5      242.29      260.98     12.41 o
  -5   9   5       22.47       13.10      8.19 o
  -4   9   5     3565.48     3632.06     57.93 o
  -3   9   5        0.25       -1.87      4.96 o
  -2   9   5      440.54      500.48      9.61 o
  -1   9   5       83.84       78.86      5.86 o
   0   9   5        4.65        2.61      4.44 o
   1   9   5        6.46        4.23      4.11 o
   2   9   5       20.56       17.86      4.54 o
   3   9   5     1506.31     1500.85     20.74 o
   4   9   5       25.90       18.76      5.28 o
   5   9   5      233.94      236.42      7.35 o
   6   9   5     2511.87     2452.59     34.19 o
   7   9   5        5.65       -5.44      8.36 o
   8   9   5       10.64        8.30     10.02 o
   9   9   5       31.19       35.52     12.83 o
  10   9   5       61.88       48.70     14.29 o
  11   9   5       11.88       27.96     15.45 o
  -8  10   5      150.68      152.74     16.09 o
  -7  10   5      150.11      167.40     14.13 o
  -6  10   5       18.63        7.62     13.78 o
  -5  10   5      581.07      590.85     20.35 o
  -4  10   5      191.32      180.15      8.01 o
  -3  10   5       32.88       11.68      5.97 o
  -2  10   5       58.62       39.75      5.61 o
  -1  10   5       70.87       82.12      5.56 o
   0  10   5        2.51        4.59      5.14 o
   1  10   5       78.78       89.69      5.55 o
   2  10   5      494.29      529.75     10.75 o
   3  10   5       66.75       67.41      5.69 o
   4  10   5     1089.59     1038.96     18.23 o
   5  10   5       10.37       -6.25      6.25 o
   6  10   5     1262.83     1128.00     22.10 o
   7  10   5       30.92       29.84      9.94 o
   8  10   5       91.86      103.77     11.27 o
   9  10   5        0.27        6.03     13.08 o
  10  10   5       11.91       44.72     14.91 o
  11  10   5        5.15        0.71     15.66 o
  -8  11   5        2.62       -6.86     16.46 o
  -7  11   5        1.80       -8.80     14.71 o
  -6  11   5       58.62       48.49     13.09 o
  -5  11   5      169.10      179.51     11.83 o
  -4  11   5       74.04       92.71      8.92 o
  -3  11   5      462.97      402.95     10.76 o
  -2  11   5      101.70      111.29      7.71 o
  -1  11   5      617.82      585.69     11.52 o
   0  11   5       31.85       20.07      6.05 o
   1  11   5      245.00      273.55      7.74 o
   2  11   5       19.92       10.96      5.57 o
   3  11   5       22.95       24.76      6.13 o
   4  11   5     2932.60     2949.70     38.73 o
   5  11   5        3.15        0.57      8.32 o
   6  11   5     1426.50     1355.49     33.50 o
   7  11   5       12.89        8.12     10.39 o
   8  11   5       35.80        6.52     12.06 o
   9  11   5       92.68       93.71     14.66 o
  10  11   5        7.03       21.35     15.55 o
  -7  12   5       94.34       69.29     14.77 o
  -6  12   5       60.58       52.66     13.75 o
  -5  12   5        0.22      -10.73     12.25 o
  -4  12   5       89.72      104.17     12.08 o
  -3  12   5       43.95       29.60      9.51 o
  -2  12   5        5.21       24.32      9.80 o
  -1  12   5       34.11       44.60      8.43 o
   0  12   5       34.10       31.78      8.21 o
   1  12   5      290.24      308.82      9.61 o
   2  12   5      130.61      146.13      9.75 o
   3  12   5      235.13      194.31      9.48 o
   4  12   5      121.11      120.31      8.87 o
   5  12   5      537.53      532.09     18.45 o
   6  12   5      137.16      171.06     11.85 o
   7  12   5      413.48      437.26     15.27 o
   8  12   5       12.27       19.13     13.02 o
   9  12   5        5.72       -2.25     14.55 o
  10  12   5        2.31      -11.03     15.67 o
  -6  13   5        1.60        5.41     14.44 o
  -5  13   5      102.04      117.25     15.78 o
  -4  13   5       15.54        6.61     12.96 o
  -3  13   5      181.09      165.61     11.87 o
  -2  13   5       53.42       48.67     10.30 o
  -1  13   5       13.17        4.38     10.73 o
   0  13   5        1.73       58.85     10.70 o
   1  13   5        4.38        9.66     10.26 o
   2  13   5      154.28      153.95     11.45 o
   3  13   5      221.82      217.35     15.76 o
   4  13   5       47.09       51.20     10.86 o
   5  13   5      163.47      180.45     12.27 o
   6  13   5        5.32       -8.03     12.08 o
   7  13   5       84.55       99.93     13.60 o
   8  13   5       20.11       22.92     14.52 o
   9  13   5       11.86        1.39     15.52 o
  -5  14   5       48.04       30.91     16.34 o
  -4  14   5       34.93       33.14     15.39 o
  -3  14   5       46.46       35.92     14.68 o
  -2  14   5        2.56      -11.58     11.58 o
  -1  14   5      240.85      213.77     14.29 o
   0  14   5        7.07        4.18     11.41 o
   1  14   5       88.12       75.03     11.67 o
   2  14   5       16.31       38.34     11.38 o
   3  14   5      134.31      135.77     12.36 o
   4  14   5      109.37      122.05     13.23 o
   5  14   5        3.49        3.29     12.74 o
   6  14   5      123.79      131.28     21.74 o
   7  14   5        0.29       -6.64     14.86 o
   8  14   5      102.10      127.37     17.06 o
  -4  15   5       84.73       78.15     16.92 o
  -3  15   5       45.98       33.25     15.81 o
  -2  15   5      108.46      135.04     16.18 o
  -1  15   5      125.18      120.82     15.61 o
   0  15   5        1.38      -14.38     14.38 o
   1  15   5      151.43      149.82     17.35 o
   2  15   5       13.83        3.18     13.06 o
   3  15   5       86.60       56.10     17.78 o
   4  15   5        0.58       -5.44     14.40 o
   5  15   5      105.87      135.18     16.05 o
   6  15   5       22.50        4.46     15.32 o
   7  15   5       72.86       69.19     22.13 o
  -2  16   5       30.88       15.61     16.49 o
  -1  16   5        1.60      -13.83     14.32 o
   0  16   5        3.33       -5.16     15.76 o
   1  16   5       64.66       79.61     19.35 o
   2  16   5       63.54       62.65     16.68 o
   3  16   5       49.48       40.71     13.86 o
   4  16   5       12.37       25.44     17.44 o
   5  16   5       56.54       79.66     16.92 o
   6  16   5       10.31       -4.24     16.45 o
   2  17   5        3.83        8.04     17.78 o
  -5 -12   6       34.88      -28.10     37.76 o
  -4 -12   6       25.57       39.11     27.93 o
  -3 -12   6       23.36       -7.02     28.12 o
  -2 -12   6      200.42      238.05     30.21 o
  -1 -12   6        0.17       10.82     27.25 o
   0 -12   6      216.54      216.14     30.70 o
   1 -12   6        5.39      -36.13     36.13 o
  -6 -11   6       73.27       82.06     27.81 o
  -5 -11   6       14.61        0.22     41.94 o
  -4 -11   6       54.13       48.80     25.66 o
  -3 -11   6      100.92       88.03     25.66 o
  -2 -11   6       16.96        3.53     23.75 o
  -1 -11   6      262.40      306.82     29.59 o
   0 -11   6       93.30       46.94     25.35 o
   1 -11   6       19.89       30.70     26.85 o
   2 -11   6       90.17      141.81     28.94 o
   3 -11   6        4.34        4.20     36.21 o
  -8 -10   6       14.18       51.63     35.66 o
  -7 -10   6        0.60      -39.97     39.97 o
  -6 -10   6        2.17        9.08     23.92 o
  -5 -10   6        0.17       10.30     23.82 o
  -4 -10   6        9.05       35.39     19.62 o
  -3 -10   6      321.24      286.43     20.49 o
  -2 -10   6      223.98      239.38     29.88 o
  -1 -10   6      305.37      288.68     20.60 o
   0 -10   6        1.30       11.89     17.19 o
   1 -10   6      348.73      369.80     68.89 o
   2 -10   6        3.47       17.48     24.46 o
   3 -10   6        2.35        8.74     20.57 o
   4 -10   6        3.42       -9.45     22.22 o
  -9  -9   6      238.09      242.68     39.19 o
  -8  -9   6       20.57       21.50     24.94 o
  -7  -9   6       43.05       37.49     26.02 o
  -6  -9   6       21.56       -1.43     17.19 o
  -5  -9   6       10.02        7.18     16.58 o
  -4  -9   6        8.40       14.17     13.92 o
  -3  -9   6        0.44      -14.08     14.08 o
  -2  -9   6      404.89      421.98     18.34 o
  -1  -9   6        3.60      -13.42     13.42 o
   0  -9   6      331.36      397.71     18.42 o
   1  -9   6       53.18       37.68     14.62 o
   2  -9   6      196.62      209.76     18.90 o
   3  -9   6      115.22      113.68     16.35 o
   4  -9   6       15.62       21.93     26.40 o
   5  -9   6       99.21      106.11     28.55 o
  -9  -8   6       24.50        7.84     34.45 o
  -8  -8   6       61.36       43.19     23.58 o
  -7  -8   6      115.97      161.28     24.00 o
  -6  -8   6      174.33      203.23     19.30 o
  -5  -8   6      121.23      129.51     16.14 o
  -4  -8   6        0.63      -12.57     12.57 o
  -3  -8   6      734.80      687.93     23.30 o
  -2  -8   6       10.04        1.94     12.32 o
  -1  -8   6     1423.48     1413.01     35.08 o
   0  -8   6     1179.74     1145.93     31.01 o
   1  -8   6      591.90      612.68     22.36 o
   2  -8   6      131.51      200.11     13.81 o
   3  -8   6       94.94       68.70     14.77 o
   4  -8   6       73.64       75.26     24.02 o
   5  -8   6       69.72       30.20     25.25 o
   6  -8   6      121.29      195.13     29.58 o
 -10  -7   6      111.05      118.80     34.28 o
  -9  -7   6       52.07       67.52     24.50 o
  -8  -7   6      285.90      315.23     20.98 o
  -7  -7   6      110.57      128.65     16.76 o
  -6  -7   6       52.46       73.15     15.05 o
  -5  -7   6        0.11      -13.18     13.18 o
  -4  -7   6       15.31       11.43      8.95 o
  -3  -7   6     1497.81     1377.49     25.69 o
  -2  -7   6        8.33       -7.94      7.94 o
  -1  -7   6     2926.64     2931.61     47.96 o
   0  -7   6       67.03       62.39      8.58 o
   1  -7   6     2276.49     2195.62     37.72 o
   2  -7   6        0.87       -2.65      9.98 o
   3  -7   6      343.60      381.76     17.83 o
   4  -7   6       15.83       -6.61     13.83 o
   5  -7   6       16.31        9.98     16.86 o
   6  -7   6       35.67        8.89     32.64 o
   7  -7   6        0.60       17.37     27.72 o
 -10  -6   6        1.68       40.36     30.14 o
  -9  -6   6      245.27      258.53     20.22 o
  -8  -6   6       23.34       25.25     16.13 o
  -7  -6   6        8.24       -3.08     14.47 o
  -6  -6   6      142.17      161.64     14.60 o
  -5  -6   6       23.99       22.96      8.69 o
  -4  -6   6      218.24      177.74      9.49 o
  -3  -6   6      129.69      146.69      8.22 o
  -2  -6   6     1104.35     1163.72     21.77 o
  -1  -6   6       85.42       66.11      7.34 o
   0  -6   6     1319.82     1393.46     31.18 o
   1  -6   6     1061.91     1078.27     19.68 o
   2  -6   6        6.90       -1.08      7.92 o
   3  -6   6     1523.70     1508.66     27.97 o
   4  -6   6        7.92      -13.60     13.60 o
   5  -6   6      341.98      331.70     17.34 o
   6  -6   6       26.80       29.67     17.14 o
   7  -6   6      150.39      159.20     27.58 o
   8  -6   6        3.75      -33.44     38.86 o
 -11  -5   6        1.37       23.31     33.90 o
 -10  -5   6      247.99      216.25     26.58 o
  -9  -5   6      176.81      219.31     19.25 o
  -8  -5   6      144.27      122.14     16.00 o
  -7  -5   6       15.67       10.77     13.49 o
  -6  -5   6       32.48       23.61      8.57 o
  -5  -5   6      118.91      127.08      8.75 o
  -4  -5   6        0.36       -2.18      7.59 o
  -3  -5   6      819.76      804.04     18.29 o
  -2  -5   6      427.45      402.71     10.79 o
  -1  -5   6     2098.26     2060.57     33.97 o
   0  -5   6     1358.42     1475.98     25.63 o
   1  -5   6      562.34      508.88     11.87 o
   2  -5   6     1036.47     1108.31     21.20 o
   3  -5   6      433.73      404.61     11.92 o
   4  -5   6      477.26      509.17     15.66 o
   5  -5   6      106.53      103.23     13.61 o
   6  -5   6      343.12      379.04     18.33 o
   7  -5   6      158.94      144.88     18.99 o
   8  -5   6        5.32        4.96     25.92 o
   9  -5   6      138.08      188.87     40.71 o
 -11  -4   6       20.87        0.13     32.18 o
 -10  -4   6      389.81      427.47     29.46 o
  -9  -4   6       72.94       59.64     16.57 o
  -8  -4   6     1053.53     1019.17     32.42 o
  -7  -4   6       61.08       61.94     11.46 o
  -6  -4   6      700.95      650.13     16.87 o
  -5  -4   6       28.00       29.03      7.00 o
  -4  -4   6      137.76      160.60      7.71 o
  -3  -4   6     3538.96     3596.80     60.87 o
  -2  -4   6     1700.24     1812.79     32.20 o
  -1  -4   6     2836.96     2601.19     44.70 o
   0  -4   6      116.82      114.87      6.40 o
   1  -4   6     2506.82     2424.72     42.23 o
   2  -4   6       12.20       24.39      6.43 o
   3  -4   6      187.77      184.56      8.30 o
   4  -4   6      304.61      318.62     10.55 o
   5  -4   6      389.23      369.60     11.85 o
   6  -4   6      191.43      179.47     14.34 o
   7  -4   6        3.59       11.32     16.08 o
   8  -4   6      488.89      509.15     44.48 o
   9  -4   6       20.08       19.85     28.00 o
 -11  -3   6       21.30       50.58     31.46 o
 -10  -3   6      239.23      235.22     20.23 o
  -9  -3   6      486.67      534.95     28.90 o
  -8  -3   6      124.94      131.62     14.92 o
  -7  -3   6      236.60      248.46     10.14 o
  -6  -3   6       24.09       16.62      8.97 o
  -5  -3   6      208.08      181.19      8.02 o
  -4  -3   6      624.85      594.05     13.80 o
  -3  -3   6      720.71      761.89     17.13 o
  -2  -3   6     2078.49     2247.76     38.59 o
  -1  -3   6      373.14      357.65      9.72 o
   0  -3   6     4085.27     4183.55     64.22 o
   1  -3   6     1272.16     1110.36     20.98 o
   2  -3   6     1441.45     1628.45     29.39 o
   3  -3   6     1225.78     1191.23     21.42 o
   4  -3   6       15.11       25.88      6.91 o
   5  -3   6       48.45       66.68      8.16 o
   6  -3   6      532.46      536.81     18.09 o
   7  -3   6       12.82       -7.72     13.15 o
   8  -3   6      401.68      399.44     22.85 o
   9  -3   6       12.52       17.77     25.80 o
  10  -3   6       81.71       89.64     39.74 o
 -11  -2   6        4.42        8.97     24.99 o
 -10  -2   6      114.13      101.52     18.20 o
  -9  -2   6      763.55      807.42     29.17 o
  -8  -2   6      119.09      108.75     19.05 o
  -7  -2   6      946.34     1106.58     42.47 o
  -6  -2   6        0.66        1.97      8.06 o
  -5  -2   6        0.42       -4.30      5.93 o
  -4  -2   6        4.87       -1.18      5.88 o
  -3  -2   6     1327.09     1273.79     25.03 o
  -2  -2   6      271.82      286.86      7.86 o
  -1  -2   6      475.75      398.32     11.61 o
   0  -2   6     9899.41    11399.00    186.63 o
   1  -2   6      202.61      206.46      5.87 o
   2  -2   6     1893.40     1946.61     33.84 o
   3  -2   6     2210.21     2275.00     34.21 o
   4  -2   6       30.25       38.12      5.74 o
   5  -2   6       52.09       63.98      6.62 o
   6  -2   6      551.05      554.71     13.21 o
   7  -2   6       69.97      101.34     10.50 o
   8  -2   6       41.49       38.81     16.01 o
   9  -2   6      244.71      311.06     21.52 o
  10  -2   6       24.41       41.50     36.88 o
 -11  -1   6       11.62       -1.86     35.33 o
 -10  -1   6      287.19      303.99     28.27 o
  -9  -1   6       86.14       65.87     15.78 o
  -8  -1   6       87.98      106.62     14.22 o
  -7  -1   6      167.37      135.93      9.57 o
  -6  -1   6      525.23      481.26     12.91 o
  -5  -1   6       34.46       38.65      6.30 o
  -4  -1   6     1415.95     1574.83     30.48 o
  -3  -1   6     2042.57     2198.38     38.42 o
  -2  -1   6        3.09        2.95      3.26 o
  -1  -1   6     4575.30     4388.96     66.39 o
   0  -1   6      621.38      739.05     13.65 o
   1  -1   6      871.83      729.87     11.90 o
   2  -1   6       10.53       24.34      3.73 o
   3  -1   6      252.59      221.26      7.76 o
   4  -1   6       11.62        5.20      5.07 o
   5  -1   6       18.54       17.29      5.90 o
   6  -1   6      384.46      369.79      9.94 o
   7  -1   6       21.24       30.43      8.94 o
   8  -1   6      460.28      418.64     15.21 o
   9  -1   6      168.63      199.39     19.28 o
  10  -1   6      125.87      104.42     31.69 o
 -11   0   6      122.63       93.15     59.99 o
 -10   0   6      182.14      213.37     22.52 o
  -9   0   6     1026.98     1074.91     34.33 o
  -8   0   6      633.67      599.59     20.68 o
  -7   0   6      527.20      563.13     17.50 o
  -6   0   6       47.70       26.52      7.41 o
  -5   0   6       21.93       13.00      5.50 o
  -4   0   6     1160.95     1221.38     24.18 o
  -3   0   6      338.71      344.11      9.51 o
  -2   0   6     2741.49     2949.86     57.68 o
  -1   0   6       20.87       34.90      4.10 o
   0   0   6     5046.78     5602.84    110.16 o
   1   0   6     1971.71     1764.09     32.22 o
   2   0   6        5.59        6.12      3.70 o
   3   0   6     1380.62     1414.96     23.25 o
   4   0   6       35.11       43.21      5.32 o
   5   0   6      397.19      416.20     10.18 o
   6   0   6       32.44       18.73      6.31 o
   7   0   6      298.17      306.56     11.92 o
   8   0   6      743.90      747.57     21.18 o
   9   0   6      106.44       81.89     13.31 o
  10   0   6      290.46      338.80     41.24 o
  11   0   6        0.03       17.31     37.60 o
 -11   1   6        1.71       -2.70     24.71 o
 -10   1   6       12.51        0.40     19.08 o
  -9   1   6      183.85      207.29     17.40 o
  -8   1   6       72.52       85.28     17.83 o
  -7   1   6      904.93      955.29     31.14 o
  -6   1   6       61.40       49.46      7.38 o
  -5   1   6     1683.15     1705.73     28.13 o
  -4   1   6      335.84      366.32     10.52 o
  -3   1   6     3539.40     3597.12     71.30 o
  -2   1   6     6706.29     8013.77    180.36 o
  -1   1   6     1971.10     2309.07     95.44 o
   0   1   6    14527.67    16682.82    661.70 o
   1   1   6      957.06     1129.01     26.69 o
   2   1   6     2248.33     2284.96     38.20 o
   3   1   6      239.09      209.94      9.04 o
   4   1   6     1503.20     1610.69     26.34 o
   5   1   6       70.69      105.73      6.20 o
   6   1   6       56.24       46.59      6.64 o
   7   1   6     1301.31     1382.79     25.04 o
   8   1   6       18.14       13.71     10.15 o
   9   1   6      650.51      693.62     22.61 o
  10   1   6      225.89      258.24     20.66 o
  11   1   6       45.59       20.46     36.08 o
 -11   2   6       50.78       19.24     33.77 o
 -10   2   6      278.02      300.40     22.58 o
  -9   2   6       19.73       -1.70     20.17 o
  -8   2   6      742.10      721.34     26.23 o
  -7   2   6      596.41      640.15     18.13 o
  -6   2   6      495.70      496.02     14.62 o
  -5   2   6     1350.44     1504.29     33.81 o
  -4   2   6       45.96       32.89      4.15 o
  -3   2   6      670.85      603.22     21.52 o
  -2   2   6      562.05      602.57     13.69 o
  -1   2   6     3577.66     3502.30    142.07 o
   0   2   6     1451.67     1754.41     73.81 o
   1   2   6     3478.74     3580.56    145.26 o
   2   2   6     5041.79     5757.48    113.26 o
   3   2   6      901.24      822.52     18.76 o
   4   2   6      341.94      348.87      8.11 o
   5   2   6      216.47      216.52      7.31 o
   6   2   6      526.80      464.39     11.99 o
   7   2   6      100.69       91.24      7.86 o
   8   2   6      167.07      156.82     14.14 o
   9   2   6      429.78      478.92     31.32 o
  10   2   6        1.81      -13.33     13.33 o
  11   2   6       18.91       17.39     35.62 o
 -11   3   6       44.84       87.08     36.04 o
 -10   3   6        7.67        8.22     28.23 o
  -9   3   6       13.85       -7.91     15.77 o
  -8   3   6      449.74      507.91     24.13 o
  -7   3   6       17.32       10.22      7.73 o
  -6   3   6      482.36      449.56     15.37 o
  -5   3   6      191.59      211.92      7.36 o
  -4   3   6     3442.31     3815.66     59.36 o
  -3   3   6      622.63      664.19     11.36 o
  -2   3   6     2147.24     2547.04     34.21 o
  -1   3   6     4384.51     4716.68     92.94 o
   0   3   6     4979.68     5857.67    234.86 o
   1   3   6     3939.27     4238.50     95.59 o
   2   3   6      256.12      311.02     10.03 o
   3   3   6     2621.11     2663.84     44.49 o
   4   3   6       63.79       64.31      5.32 o
   5   3   6     1837.18     1857.75     28.81 o
   6   3   6        3.75        1.01      6.13 o
   7   3   6     1224.27     1187.25     22.14 o
   8   3   6      486.27      494.97     15.92 o
   9   3   6       40.35       22.29     11.41 o
  10   3   6      243.47      248.31     19.53 o
  11   3   6        0.11        4.97     17.31 o
 -11   4   6        2.08      -33.44     33.44 o
 -10   4   6      102.45       67.55     19.43 o
  -9   4   6      710.47      743.96     29.87 o
  -8   4   6      417.54      371.71     30.50 o
  -7   4   6      309.95      335.29     10.80 o
  -6   4   6       16.19       13.69      7.36 o
  -5   4   6       26.96       29.85      5.96 o
  -4   4   6      164.56      169.75      6.39 o
  -3   4   6       10.18       15.27      3.76 o
  -2   4   6    10500.93    12237.27    185.14 o
  -1   4   6      958.78     1020.30     20.78 o
   0   4   6     7566.47     8685.91    153.24 o
   1   4   6      301.21      267.35      7.71 o
   2   4   6     3372.77     3680.12     55.83 o
   3   4   6      673.90      849.31     15.59 o
   4   4   6      547.12      597.77     12.81 o
   5   4   6     2162.25     2361.30     37.88 o
   6   4   6      130.25      115.10      6.73 o
   7   4   6      485.53      575.49     13.42 o
   8   4   6      121.04      114.54     16.42 o
   9   4   6     1178.84     1234.80     26.35 o
  10   4   6      144.97      165.43     18.58 o
  11   4   6       30.23        6.24     16.80 o
 -10   5   6      179.86      191.95     21.68 o
  -9   5   6      226.76      222.53     20.89 o
  -8   5   6     1295.44     1217.53     39.66 o
  -7   5   6      136.74      184.50     12.79 o
  -6   5   6        7.43        8.66      7.01 o
  -5   5   6      556.60      541.91     13.31 o
  -4   5   6       81.62       99.67      5.66 o
  -3   5   6      728.40      688.66     12.38 o
  -2   5   6     2125.07     2365.12     34.78 o
  -1   5   6     2650.55     2444.61     38.02 o
   0   5   6     1375.79     1348.54     19.94 o
   1   5   6     2918.44     2843.48     43.84 o
   2   5   6     9782.26    10845.65    176.98 o
   3   5   6       18.21       13.33      3.94 o
   4   5   6     2636.81     2743.71     46.59 o
   5   5   6      442.73      450.42     11.93 o
   6   5   6      773.62      794.43     17.60 o
   7   5   6      699.98      780.19     15.07 o
   8   5   6      598.32      564.41     17.34 o
   9   5   6      223.18      247.90     13.86 o
  10   5   6       14.73       -5.38     12.31 o
  11   5   6       62.47       65.30     18.48 o
 -10   6   6       98.21      120.13     17.58 o
  -9   6   6      268.83      288.06     21.55 o
  -8   6   6      108.49      118.20     11.98 o
  -7   6   6      276.14      246.61     12.11 o
  -6   6   6      413.75      429.82     12.03 o
  -5   6   6      221.92      217.30      9.88 o
  -4   6   6      478.97      489.39     11.21 o
  -3   6   6      768.55      742.92     13.56 o
  -2   6   6      318.52      313.94      7.72 o
  -1   6   6      329.57      267.27      6.36 o
   0   6   6       12.86       14.70      3.14 o
   1   6   6     1566.48     1445.66     20.49 o
   2   6   6      506.53      682.38     32.95 o
   3   6   6       76.72       56.89      4.82 o
   4   6   6       68.65       57.03      5.76 o
   5   6   6       18.51       10.81      6.70 o
   6   6   6      272.07      249.14      9.12 o
   7   6   6        1.78       -7.22      7.79 o
   8   6   6      886.11      857.60     21.80 o
   9   6   6        0.67      -10.72     10.72 o
  10   6   6      130.22      126.97     12.85 o
  11   6   6        5.15        8.78     17.35 o
 -10   7   6       23.95       11.85     19.45 o
  -9   7   6      112.19      150.74     20.66 o
  -8   7   6       45.54       16.77     10.04 o
  -7   7   6       37.09       50.08     11.98 o
  -6   7   6      302.85      282.00     12.00 o
  -5   7   6      149.58      165.66      8.90 o
  -4   7   6       93.51      113.76      6.69 o
  -3   7   6      789.98      735.24     13.17 o
  -2   7   6     1384.93     1423.19     22.57 o
  -1   7   6       17.48       18.17      4.44 o
   0   7   6     3364.04     3396.47     49.55 o
   1   7   6        5.34       -3.79      4.15 o
   2   7   6      247.94      275.01      7.02 o
   3   7   6      605.21      636.07     13.95 o
   4   7   6      277.03      304.01      9.08 o
   5   7   6      400.71      430.11     10.99 o
   6   7   6        0.54       -6.64      6.64 o
   7   7   6      396.55      405.68     12.29 o
   8   7   6        1.75      -10.95     10.95 o
   9   7   6       35.19       26.57     12.08 o
  10   7   6       24.50       28.46     13.68 o
  11   7   6       62.46       59.95     14.87 o
  -9   8   6       35.66       30.73     41.77 o
  -8   8   6      196.95      166.35     12.16 o
  -7   8   6      110.46      139.76     10.83 o
  -6   8   6       41.66       61.26     10.50 o
  -5   8   6      161.00      176.37      8.18 o
  -4   8   6        1.83       -8.31      8.31 o
  -3   8   6     1248.61     1249.07     18.77 o
  -2   8   6      504.30      573.88     11.61 o
  -1   8   6     2399.04     2422.98     36.48 o
   0   8   6      229.06      167.74      8.65 o
   1   8   6     1423.00     1510.61     23.77 o
   2   8   6     1365.41     1362.06     23.28 o
   3   8   6       60.95       82.82      5.90 o
   4   8   6      720.31      687.04     14.50 o
   5   8   6     1085.22     1067.89     20.16 o
   6   8   6      177.14      175.92      8.47 o
   7   8   6      366.90      373.06     11.33 o
   8   8   6      904.90      795.96     19.67 o
   9   8   6      478.44      539.90     16.51 o
  10   8   6       95.13       74.53     17.93 o
  11   8   6       24.94       53.85     16.98 o
  -9   9   6        1.68        6.49     17.34 o
  -8   9   6      102.52      124.54     15.83 o
  -7   9   6      158.76      127.24     11.51 o
  -6   9   6      341.36      348.81     12.84 o
  -5   9   6      376.30      354.87     12.08 o
  -4   9   6      137.16      125.75      8.04 o
  -3   9   6        1.85       -0.97      6.31 o
  -2   9   6       95.03       78.66      6.22 o
  -1   9   6     2986.40     2817.55     40.03 o
   0   9   6       56.40       57.52      5.54 o
   1   9   6     3337.69     3256.90     48.44 o
   2   9   6      256.30      271.30      7.86 o
   3   9   6     2213.45     2129.75     32.91 o
   4   9   6       92.29      101.93      7.16 o
   5   9   6        1.73        6.48      6.08 o
   6   9   6      356.36      339.10      9.80 o
   7   9   6       33.39       29.10     10.85 o
   8   9   6      506.13      522.24     15.79 o
   9   9   6      172.19      200.02     12.36 o
  10   9   6      123.64      161.14     13.83 o
  11   9   6       14.80       20.92     14.43 o
  -8  10   6        0.76       13.09     17.15 o
  -7  10   6       64.30       84.28     12.81 o
  -6  10   6      242.89      198.11     13.12 o
  -5  10   6        1.28       -8.80      8.80 o
  -4  10   6      157.14      163.12     11.05 o
  -3  10   6        1.63        7.34      6.49 o
  -2  10   6       73.33       74.63      6.35 o
  -1  10   6       81.95       64.58      6.48 o
   0  10   6      640.37      596.49     12.75 o
   1  10   6     1263.33     1238.45     21.25 o
   2  10   6        7.50       -4.06      6.23 o
   3  10   6       42.84       42.09      6.65 o
   4  10   6      189.53      183.80      8.44 o
   5  10   6       64.94       70.77      7.17 o
   6  10   6      177.15      169.85      9.16 o
   7  10   6       26.94       12.63      9.57 o
   8  10   6       49.82       65.95     12.19 o
   9  10   6      208.01      245.68     14.58 o
  10  10   6       90.89      106.93     14.66 o
  -8  11   6       88.16       87.83     15.55 o
  -7  11   6       24.09       41.03     14.09 o
  -6  11   6        0.60      -11.44     11.44 o
  -5  11   6       11.89       13.30     12.62 o
  -4  11   6      245.31      229.27     10.39 o
  -3  11   6        6.56       -8.12      8.12 o
  -2  11   6       18.82       26.09      6.64 o
  -1  11   6      868.80      857.96     15.18 o
   0  11   6      224.96      243.84      8.20 o
   1  11   6      413.67      433.41     10.54 o
   2  11   6       47.40       56.32      6.28 o
   3  11   6       35.26       46.73      6.67 o
   4  11   6      195.30      218.68      9.13 o
   5  11   6      707.49      722.96     16.79 o
   6  11   6        7.09       -2.35      9.32 o
   7  11   6        7.08       10.90     10.12 o
   8  11   6      160.67      120.29     11.83 o
   9  11   6      164.00      216.65     14.36 o
  10  11   6        1.70        6.53     14.52 o
  -7  12   6        0.16      -11.27     13.57 o
  -6  12   6       24.90       24.00     13.73 o
  -5  12   6        0.37       -6.42     12.21 o
  -4  12   6       14.73       -6.82     10.72 o
  -3  12   6      224.99      234.87     12.22 o
  -2  12   6      272.17      306.21     12.57 o
  -1  12   6     1304.73     1218.85     23.34 o
   0  12   6      235.63      260.59     10.13 o
   1  12   6     1374.06     1331.19     23.09 o
   2  12   6       64.93       50.52      7.54 o
   3  12   6        7.88       -8.10      8.10 o
   4  12   6      546.41      520.35     15.25 o
   5  12   6        0.18       -9.32      9.32 o
   6  12   6      441.48      461.87     15.06 o
   7  12   6        6.46       11.29     10.74 o
   8  12   6      200.60      218.02     15.21 o
   9  12   6        0.88       16.16     14.13 o
  10  12   6       84.52      121.61     16.02 o
  -6  13   6       87.63       87.73     19.86 o
  -5  13   6      105.81      125.69     15.10 o
  -4  13   6        7.55       -4.50     12.35 o
  -3  13   6       25.83        6.03      9.93 o
  -2  13   6       93.66       95.35     10.66 o
  -1  13   6      680.33      628.42     17.48 o
   0  13   6     1733.92     1775.25     34.15 o
   1  13   6     1136.41     1075.52     21.79 o
   2  13   6      388.50      399.61     16.24 o
   3  13   6      350.95      350.46     15.41 o
   4  13   6      185.29      174.81     11.55 o
   5  13   6       33.14       43.70     10.74 o
   6  13   6      101.07       93.40     14.40 o
   7  13   6      108.28      130.09     13.19 o
   8  13   6       25.01       53.83     14.36 o
   9  13   6        1.53       -1.11     14.85 o
  -5  14   6       27.52       35.63     15.39 o
  -4  14   6       26.90        3.80     14.53 o
  -3  14   6        5.20        3.48     12.78 o
  -2  14   6       49.99       38.32     11.27 o
  -1  14   6        1.04       -4.67     11.10 o
   0  14   6      166.55      187.01     17.13 o
   1  14   6      191.77      159.25     11.40 o
   2  14   6       18.48        7.48     10.90 o
   3  14   6       21.92       22.63     11.10 o
   4  14   6       62.98       51.37     11.47 o
   5  14   6       27.71       25.53     11.48 o
   6  14   6        0.08       19.28     12.80 o
   7  14   6        1.55      -11.36     14.10 o
   8  14   6        8.11       -3.52     14.78 o
  -4  15   6        1.11       -9.15     15.77 o
  -3  15   6        3.27      -11.65     14.74 o
  -2  15   6        1.35        6.80     12.73 o
  -1  15   6      136.05      121.30     13.84 o
   0  15   6      122.60      116.17     13.37 o
   1  15   6       88.93       83.67     13.08 o
   2  15   6       39.26       24.72     12.85 o
   3  15   6        2.60       -3.63     12.83 o
   4  15   6        0.60       -3.70     13.00 o
   5  15   6       35.65       37.84     14.39 o
   6  15   6       61.01       55.19     15.06 o
   7  15   6        0.24        5.51     15.28 o
  -2  16   6       58.36       55.67     15.74 o
  -1  16   6       14.94      -12.84     13.66 o
   0  16   6      171.56      180.34     24.08 o
   1  16   6      119.59      102.44     13.88 o
   2  16   6       21.35       24.80     15.13 o
   3  16   6        4.66      -15.79     15.79 o
   4  16   6       85.50       78.27     15.72 o
   5  16   6       47.59       27.64     15.58 o
   6  16   6       29.23       28.60     16.18 o
   1  17   6        3.74        2.56     13.98 o
   2  17   6       83.40       93.70     21.71 o
   3  17   6       14.62        0.91     16.30 o
  -5 -11   7      105.03      103.31     28.04 o
  -4 -11   7        9.37       19.56     25.75 o
  -3 -11   7       86.63      107.74     52.26 o
  -2 -11   7       34.01       52.18     39.45 o
  -1 -11   7        6.16        0.28     25.67 o
   0 -11   7        9.10       -5.23     50.83 o
   1 -11   7        2.29      -24.55     27.28 o
   2 -11   7       89.43       92.84     29.70 o
  -7 -10   7       61.49       84.88     27.50 o
  -6 -10   7      100.50       77.37     26.57 o
  -5 -10   7      194.10      200.39     27.50 o
  -4 -10   7      352.68      391.92     29.82 o
  -3 -10   7      252.87      286.31     46.04 o
  -2 -10   7       18.96       36.17     23.22 o
  -1 -10   7       62.59       28.89     23.61 o
   0 -10   7        6.01        2.19     23.95 o
   1 -10   7       73.20       71.65     30.06 o
   2 -10   7       67.43       64.78     36.95 o
   3 -10   7       50.75       37.87     27.44 o
  -8  -9   7       56.80      114.86     27.02 o
  -7  -9   7       17.33       35.19     28.96 o
  -6  -9   7      366.30      395.28     44.36 o
  -5  -9   7      229.55      154.22     24.63 o
  -4  -9   7      862.28      905.99     41.37 o
  -3  -9   7       37.16       19.07     17.64 o
  -2  -9   7      152.41      190.22     19.43 o
  -1  -9   7       10.40       32.43     18.02 o
   0  -9   7       16.88       25.14     20.95 o
   1  -9   7      180.73      231.24     25.69 o
   2  -9   7       30.99       18.58     23.71 o
   3  -9   7      356.05      381.27     24.74 o
   4  -9   7        4.59       21.52     28.92 o
   5  -9   7       64.35       72.38     29.96 o
  -9  -8   7       12.32      -28.31     28.31 o
  -8  -8   7       24.99       19.44     24.85 o
  -7  -8   7      214.69      197.14     48.08 o
  -6  -8   7       75.03       57.51     22.19 o
  -5  -8   7       25.21       12.57     20.67 o
  -4  -8   7      140.53      127.91     14.37 o
  -3  -8   7      127.27      124.81     14.04 o
  -2  -8   7      245.98      297.59     15.95 o
  -1  -8   7       10.75        6.83     12.89 o
   0  -8   7        5.12        5.67     13.10 o
   1  -8   7        3.76      -11.57     21.37 o
   2  -8   7      306.55      345.06     18.54 o
   3  -8   7      100.47      116.45     19.33 o
   4  -8   7      746.49      705.39     37.26 o
   5  -8   7      156.24      182.66     28.65 o
   6  -8   7        4.68       27.83     28.35 o
  -9  -7   7        3.95       -8.83     45.16 o
  -8  -7   7       64.39       53.36     23.22 o
  -7  -7   7       26.82       58.17     21.53 o
  -6  -7   7      146.04      160.20     21.03 o
  -5  -7   7      553.52      594.59     23.34 o
  -4  -7   7      431.09      384.38     16.37 o
  -3  -7   7       25.34       37.32     11.90 o
  -2  -7   7       37.17       29.32     10.68 o
  -1  -7   7       27.48       41.28     10.74 o
   0  -7   7       19.53       24.13     12.96 o
   1  -7   7       73.42       51.40     19.33 o
   2  -7   7      930.42      917.66     24.44 o
   3  -7   7      125.26      103.65     14.42 o
   4  -7   7     1094.48     1090.68     39.12 o
   5  -7   7      182.26      175.57     26.30 o
   6  -7   7      113.56       66.46     26.60 o
   7  -7   7       50.70       43.31     28.80 o
 -10  -6   7        8.46       -0.59     25.13 o
  -9  -6   7       27.00       12.26     23.14 o
  -8  -6   7      585.66      608.00     32.36 o
  -7  -6   7      369.38      371.66     28.06 o
  -6  -6   7      563.56      554.86     22.40 o
  -5  -6   7        1.41      -12.72     12.72 o
  -4  -6   7     1915.62     2007.58     40.42 o
  -3  -6   7      171.63      159.44      9.76 o
  -2  -6   7      229.60      237.53     10.45 o
  -1  -6   7        3.95        1.83      8.44 o
   0  -6   7        6.78        3.46      8.62 o
   1  -6   7      276.60      307.90     10.99 o
   2  -6   7        0.12       -9.69      9.69 o
   3  -6   7      146.68      156.24     13.68 o
   4  -6   7       29.26       15.89     13.92 o
   5  -6   7        5.48       -1.88     17.86 o
   6  -6   7      297.95      310.37     29.74 o
   7  -6   7        1.81        8.53     26.03 o
 -10  -5   7       10.02       10.19     24.28 o
  -9  -5   7       23.61       27.72     22.49 o
  -8  -5   7      180.10      140.02     21.80 o
  -7  -5   7      652.24      746.53     27.15 o
  -6  -5   7      677.53      667.05     27.57 o
  -5  -5   7     3001.02     2934.88     56.36 o
  -4  -5   7     1526.31     1488.55     31.16 o
  -3  -5   7     1155.65     1127.65     22.85 o
  -2  -5   7      320.61      381.37     17.83 o
  -1  -5   7       68.55       53.76      7.68 o
   0  -5   7       99.36      143.16      8.73 o
   1  -5   7       19.71       18.32      7.53 o
   2  -5   7      365.24      312.70     11.51 o
   3  -5   7       18.73       -9.46      9.46 o
   4  -5   7      596.31      577.85     19.97 o
   5  -5   7      329.10      363.63     17.53 o
   6  -5   7        2.47       12.25     18.33 o
   7  -5   7      104.78      124.36     37.45 o
   8  -5   7       15.63       24.54     27.34 o
 -10  -4   7        0.74      -12.64     23.68 o
  -9  -4   7        7.98      -18.96     20.46 o
  -8  -4   7        3.95       16.75     16.07 o
  -7  -4   7      240.74      294.38     44.28 o
  -6  -4   7      193.57      179.01     11.19 o
  -5  -4   7     2440.51     2510.18     48.46 o
  -4  -4   7       38.78       48.61      8.14 o
  -3  -4   7     1128.04     1041.12     20.87 o
  -2  -4   7      526.89      578.12     14.10 o
  -1  -4   7      263.09      232.23      8.53 o
   0  -4   7        2.25       -6.97      6.97 o
   1  -4   7      615.57      590.65     14.81 o
   2  -4   7      639.68      582.58     15.54 o
   3  -4   7      594.46      528.01     15.59 o
   4  -4   7     2514.90     2594.39     46.66 o
   5  -4   7        0.77      -11.54     11.94 o
   6  -4   7      175.98      168.93     15.15 o
   7  -4   7       64.64       64.38     25.33 o
   8  -4   7       52.60       39.99     39.99 o
   9  -4   7       40.57       27.58     47.97 o
 -11  -3   7       17.85       24.84     25.27 o
 -10  -3   7       19.18        2.58     22.82 o
  -9  -3   7        7.76       27.28     30.33 o
  -8  -3   7       38.00       36.96     14.38 o
  -7  -3   7      676.29      582.66     20.08 o
  -6  -3   7      251.92      249.29     13.50 o
  -5  -3   7       38.91       26.06      8.46 o
  -4  -3   7     2184.38     2258.27     43.04 o
  -3  -3   7      564.13      528.67     13.97 o
  -2  -3   7      105.02      136.17      6.43 o
  -1  -3   7        8.04        4.22      4.66 o
   0  -3   7        0.16       -3.06      4.46 o
   1  -3   7      976.30     1002.65     19.69 o
   2  -3   7      745.41      793.15     17.35 o
   3  -3   7     2012.95     1953.05     35.31 o
   4  -3   7      784.83      810.73     27.65 o
   5  -3   7     1977.85     2130.40     36.41 o
   6  -3   7      386.43      412.35     17.25 o
   7  -3   7      422.50      374.90     18.04 o
   8  -3   7      149.67      105.74     24.81 o
   9  -3   7       43.65       15.51     26.50 o
 -11  -2   7        0.73       -8.43     25.08 o
 -10  -2   7        1.20      -21.63     21.63 o
  -9  -2   7        0.61        9.49     15.25 o
  -8  -2   7      137.47      161.13     15.15 o
  -7  -2   7      913.32      944.00     23.82 o
  -6  -2   7      299.73      312.65     11.50 o
  -5  -2   7     1187.23     1137.00     24.35 o
  -4  -2   7     2192.63     2195.01     53.44 o
  -3  -2   7      582.80      525.39     15.21 o
  -2  -2   7      748.20      831.39     16.19 o
  -1  -2   7        1.87        3.47      3.96 o
   0  -2   7       40.73       55.21      4.39 o
   1  -2   7        4.15       -3.15      3.15 o
   2  -2   7       98.89       97.42      6.31 o
   3  -2   7     1148.85     1086.12     19.74 o
   4  -2   7       20.50       15.48      7.33 o
   5  -2   7     2973.99     2957.46     47.71 o
   6  -2   7      452.33      460.00     16.85 o
   7  -2   7      728.35      756.23     32.51 o
   8  -2   7      448.87      456.97     29.62 o
   9  -2   7       72.15       46.24     37.28 o
  10  -2   7       14.75      -35.79     35.79 o
 -11  -1   7        3.66        6.17     24.70 o
 -10  -1   7       73.23       82.79     32.64 o
  -9  -1   7       79.54      102.44     16.14 o
  -8  -1   7      308.29      338.12     43.64 o
  -7  -1   7      202.11      199.33     10.73 o
  -6  -1   7      609.42      552.93     17.77 o
  -5  -1   7     3287.23     3173.86     59.16 o
  -4  -1   7        2.48       -5.65      5.65 o
  -3  -1   7     3214.81     3307.89     60.39 o
  -2  -1   7       84.49       88.07      4.22 o
  -1  -1   7      140.10      166.72      5.27 o
   0  -1   7       86.74      134.27      4.95 o
   1  -1   7      123.82      133.82      5.50 o
   2  -1   7     1377.21     1389.95     23.08 o
   3  -1   7        5.18       -1.69      5.93 o
   4  -1   7     2648.07     2656.76     42.55 o
   5  -1   7        3.69       -6.89      6.89 o
   6  -1   7        7.60       10.51      7.18 o
   7  -1   7      224.20      240.35     12.93 o
   8  -1   7       61.23       27.61     11.52 o
   9  -1   7       76.47      100.58     25.10 o
  10  -1   7       14.97       -6.32     32.16 o
 -11   0   7        9.26       13.01     47.20 o
 -10   0   7       11.58      -22.06     22.06 o
  -9   0   7        0.33       -7.32     15.04 o
  -8   0   7      807.79      769.64     23.79 o
  -7   0   7        3.67       -7.37      8.09 o
  -6   0   7     1224.89     1133.22     27.76 o
  -5   0   7     1357.70     1511.69     49.49 o
  -4   0   7     2957.87     3126.21     82.30 o
  -3   0   7     3888.79     4103.32     67.13 o
  -2   0   7     1453.83     1693.76     39.24 o
  -1   0   7     2635.12     2695.41     73.90 o
   0   0   7        0.93        0.50      3.83 o
   1   0   7      844.13      896.30     17.72 o
   2   0   7       81.85      124.72      4.36 o
   3   0   7     4438.19     4413.19     74.10 o
   4   0   7     2094.78     2031.34     32.94 o
   5   0   7      692.92      750.70     15.71 o
   6   0   7      282.03      293.16      9.70 o
   7   0   7      420.48      410.90     14.02 o
   8   0   7       30.37       22.07     15.98 o
   9   0   7        4.62      -10.28     22.65 o
  10   0   7       30.10        1.95     25.99 o
 -11   1   7       90.57      121.28     27.43 o
 -10   1   7       27.73       -3.03     39.91 o
  -9   1   7        0.09      -13.02     13.77 o
  -8   1   7        8.53      -11.37     13.51 o
  -7   1   7      496.38      542.04     16.46 o
  -6   1   7       28.27        0.18      9.72 o
  -5   1   7      113.98      143.12      8.74 o
  -4   1   7     7465.42     7333.94    172.92 o
  -3   1   7      425.13      421.25     11.07 o
  -2   1   7      478.46      470.85     11.29 o
  -1   1   7       84.49      127.20     14.79 o
   0   1   7       79.30       80.95     13.19 o
   1   1   7     3664.91     4243.69     95.93 o
   2   1   7     1472.37     1626.89     33.53 o
   3   1   7     3538.92     3652.96     65.61 o
   4   1   7      327.99      289.68      8.50 o
   5   1   7     2677.66     2658.52     45.78 o
   6   1   7        1.67       -7.50      7.50 o
   7   1   7      958.10      982.94     19.94 o
   8   1   7       17.38       11.52     10.45 o
   9   1   7        3.36       -6.28     12.72 o
  10   1   7       38.89       63.93     24.93 o
  11   1   7       18.41       -4.16     35.71 o
 -11   2   7        1.08      -10.90     22.17 o
 -10   2   7       47.49       47.72     20.05 o
  -9   2   7        8.79       -0.66     15.31 o
  -8   2   7      488.05      476.26     20.14 o
  -7   2   7      394.06      410.82     16.87 o
  -6   2   7       70.04       55.50      9.28 o
  -5   2   7     1225.97     1054.10     25.03 o
  -4   2   7      423.25      383.13     11.91 o
  -3   2   7     1551.22     1439.31     30.37 o
  -2   2   7      657.20      689.49     15.41 o
  -1   2   7       61.70       70.57     12.52 o
   0   2   7        6.89       16.47     11.59 o
   1   2   7      626.10      519.93     28.99 o
   2   2   7     1213.00     1131.66     23.88 o
   3   2   7     1736.31     1909.40     29.89 o
   4   2   7     5502.20     5617.48     86.41 o
   5   2   7     2220.07     2294.93     42.02 o
   6   2   7     1029.32      952.39     20.01 o
   7   2   7      163.64      185.10      8.91 o
   8   2   7        2.19      -10.13     10.13 o
   9   2   7        0.68        5.43     12.55 o
  10   2   7        3.16       -4.69     17.20 o
  11   2   7       82.15       72.55     36.63 o
 -11   3   7       29.65       37.60     35.41 o
 -10   3   7        5.63       21.62     33.25 o
  -9   3   7        4.10        1.99     16.07 o
  -8   3   7      484.60      462.88     35.26 o
  -7   3   7        5.25       -8.91      8.91 o
  -6   3   7      537.27      467.53     15.81 o
  -5   3   7      998.39     1023.85     24.56 o
  -4   3   7     1716.48     1660.26     35.52 o
  -3   3   7       24.45       42.41      4.16 o
  -2   3   7      192.21      218.67      8.47 o
  -1   3   7      461.50      616.50     32.30 o
   0   3   7      116.27      198.70     16.68 o
   1   3   7       86.51       89.85     13.48 o
   2   3   7      622.12      566.25     13.39 o
   3   3   7      716.87      632.76     15.13 o
   4   3   7     4893.48     4779.51     79.20 o
   5   3   7      289.60      311.28      8.66 o
   6   3   7      574.73      481.88     13.30 o
   7   3   7        0.09       -7.31      7.31 o
   8   3   7      359.31      323.80     13.53 o
   9   3   7      308.05      313.57     14.59 o
  10   3   7       63.79       67.99     17.66 o
  11   3   7        1.05       -2.90     27.24 o
 -11   4   7       12.24        2.31     35.24 o
 -10   4   7       12.66        4.30     24.42 o
  -9   4   7        0.93        0.18     16.22 o
  -8   4   7       53.17       44.24     14.96 o
  -7   4   7      272.91      263.03     11.70 o
  -6   4   7      667.16      750.76     17.68 o
  -5   4   7      833.35      830.86     20.63 o
  -4   4   7     4008.59     4151.36     75.98 o
  -3   4   7      950.35     1033.30     19.24 o
  -2   4   7     2088.25     2328.95     36.28 o
  -1   4   7      607.60      657.16     15.04 o
   0   4   7        0.22        2.96      3.42 o
   1   4   7       83.15       71.42      4.85 o
   2   4   7      553.99      517.27     12.72 o
   3   4   7     1188.94     1089.97     19.34 o
   4   4   7       18.66        0.47     10.24 o
   5   4   7      631.33      544.15     13.40 o
   6   4   7       50.74       46.51      6.40 o
   7   4   7      334.43      352.40     15.05 o
   8   4   7      202.90      199.57     12.08 o
   9   4   7        0.03       -5.45     11.44 o
  10   4   7       18.43       23.24     17.40 o
  11   4   7        0.11      -19.09     19.09 o
 -10   5   7       19.67       25.48     37.60 o
  -9   5   7       61.03       59.64     17.69 o
  -8   5   7       23.15       23.62     13.75 o
  -7   5   7      402.50      449.87     34.12 o
  -6   5   7        5.91       -2.00      7.80 o
  -5   5   7     2463.00     2449.11     42.96 o
  -4   5   7      605.93      595.81     14.07 o
  -3   5   7     1745.22     1769.76     30.87 o
  -2   5   7     1631.50     1848.94     29.47 o
  -1   5   7       20.52       30.39      4.02 o
   0   5   7        1.35       -3.62      3.62 o
   1   5   7     1211.27     1417.44     29.44 o
   2   5   7     2246.16     2379.89     36.71 o
   3   5   7      881.74     1028.54     19.09 o
   4   5   7     2060.43     1933.79     36.80 o
   5   5   7      885.56      907.11     20.18 o
   6   5   7      357.84      327.29      9.65 o
   7   5   7      156.90      196.98      8.60 o
   8   5   7       82.94       70.00     11.93 o
   9   5   7       16.81        5.51     11.77 o
  10   5   7        4.25      -14.01     14.01 o
  11   5   7       12.55       20.02     19.63 o
 -10   6   7       40.96       49.13     40.01 o
  -9   6   7       12.34       -3.56     16.11 o
  -8   6   7       25.92       19.85     14.09 o
  -7   6   7      581.65      572.91     20.03 o
  -6   6   7      637.05      610.96     16.71 o
  -5   6   7      803.73      895.14     19.78 o
  -4   6   7      106.28      124.25      7.75 o
  -3   6   7     1282.04     1167.18     20.09 o
  -2   6   7      202.59      197.83      6.86 o
  -1   6   7     1458.83     1408.25     23.07 o
   0   6   7        2.98        2.89      3.34 o
   1   6   7     1797.13     1879.48     27.60 o
   2   6   7     2093.54     2390.99     40.44 o
   3   6   7     2109.34     2235.32     38.29 o
   4   6   7     4057.25     3995.67     66.89 o
   5   6   7      292.59      285.00     10.13 o
   6   6   7      406.46      377.60     11.33 o
   7   6   7        2.54       -7.68      7.68 o
   8   6   7      735.71      679.27     19.92 o
   9   6   7       20.36        4.95     11.92 o
  10   6   7       33.53       11.24     14.83 o
  11   6   7      116.68      135.57     21.49 o
 -10   7   7        6.95      -26.34     34.70 o
  -9   7   7       18.38       23.86     24.46 o
  -8   7   7        0.68       -0.48     15.79 o
  -7   7   7       20.70       10.58     13.34 o
  -6   7   7      181.50      156.72     11.38 o
  -5   7   7       81.84       88.67      8.74 o
  -4   7   7     1035.46     1008.59     19.11 o
  -3   7   7       34.12       38.03      6.07 o
  -2   7   7     2208.91     2562.13     43.92 o
  -1   7   7      133.06      136.24      6.35 o
   0   7   7      114.14      133.32      5.55 o
   1   7   7      623.28      577.11     11.66 o
   2   7   7      243.93      252.79      7.79 o
   3   7   7     1519.41     1423.76     25.81 o
   4   7   7       61.55       49.62      6.51 o
   5   7   7     2215.70     2357.15     38.45 o
   6   7   7      192.78      213.73     10.66 o
   7   7   7      261.53      269.53     11.22 o
   8   7   7      276.82      251.58     14.72 o
   9   7   7        4.68       11.99     13.38 o
  10   7   7       51.92       19.41     15.00 o
  11   7   7       13.62        9.59     24.01 o
  -9   8   7       21.91       21.62     26.46 o
  -8   8   7      141.70      116.53     16.90 o
  -7   8   7      137.29      162.92     22.14 o
  -6   8   7      915.48      956.73     27.77 o
  -5   8   7      840.47      887.27     22.69 o
  -4   8   7      592.44      575.27     15.15 o
  -3   8   7      785.77      759.83     16.04 o
  -2   8   7     1417.86     1607.59     27.21 o
  -1   8   7       17.28       16.71      6.22 o
   0   8   7       13.40        6.57      5.83 o
   1   8   7      199.27      203.11      7.62 o
   2   8   7     3626.41     3717.40     62.55 o
   3   8   7      315.91      298.43      9.32 o
   4   8   7      307.28      274.94      8.69 o
   5   8   7     1072.66     1146.10     22.99 o
   6   8   7      223.03      207.16     11.43 o
   7   8   7      203.12      227.92     17.21 o
   8   8   7       58.62       45.52     13.21 o
   9   8   7        0.42        0.25     14.16 o
  10   8   7       17.72       34.92     15.91 o
  11   8   7       12.62       23.74     25.07 o
  -9   9   7        0.85      -21.34     36.38 o
  -8   9   7      187.23      162.38     27.27 o
  -7   9   7       81.35       44.83     15.47 o
  -6   9   7       26.65       39.55     14.04 o
  -5   9   7     2162.23     2261.38     44.78 o
  -4   9   7      738.13      769.00     16.16 o
  -3   9   7     2085.02     2028.63     34.11 o
  -2   9   7      149.86      194.40      9.19 o
  -1   9   7       75.30      103.69      7.02 o
   0   9   7        3.88        0.10      6.00 o
   1   9   7       19.40       39.55      6.22 o
   2   9   7     1124.99     1290.25     22.76 o
   3   9   7      206.34      208.74      8.66 o
   4   9   7      612.05      588.63     15.21 o
   5   9   7        0.15       -7.72      7.72 o
   6   9   7      520.28      532.37     15.05 o
   7   9   7      451.72      482.45     18.38 o
   8   9   7       46.73       30.33     14.11 o
   9   9   7      107.24      112.34     16.59 o
  10   9   7       15.36       -9.19     32.37 o
  11   9   7       10.03       15.36     26.04 o
  -8  10   7        4.30      -13.35     26.19 o
  -7  10   7       89.84      108.01     17.67 o
  -6  10   7       53.40       69.66     15.21 o
  -5  10   7       17.38       10.99     10.07 o
  -4  10   7      735.57      779.45     21.65 o
  -3  10   7      530.67      490.44     13.30 o
  -2  10   7      682.26      742.97     16.75 o
  -1  10   7      347.58      318.28     10.02 o
   0  10   7        0.58        3.17      6.86 o
   1  10   7      275.08      303.93      9.64 o
   2  10   7      176.83      189.77      8.51 o
   3  10   7     1107.27     1150.18     23.36 o
   4  10   7      192.87      172.29      9.47 o
   5  10   7      864.85      956.86     27.37 o
   6  10   7     1164.45     1010.52     27.65 o
   7  10   7       25.40       -0.10     12.61 o
   8  10   7        0.74      -13.80     13.80 o
   9  10   7        1.00       -4.84     15.66 o
  10  10   7       19.40       11.11     30.81 o
  -8  11   7        0.05       -1.64     36.00 o
  -7  11   7       39.19       54.82     27.89 o
  -6  11   7       12.88       -9.80     14.02 o
  -5  11   7      382.35      385.90     17.72 o
  -4  11   7      226.47      244.88     13.54 o
  -3  11   7       15.51       -3.73     11.14 o
  -2  11   7      456.28      508.54     15.18 o
  -1  11   7        1.40       -8.01      8.01 o
   0  11   7        4.70        1.22      7.73 o
   1  11   7      123.26      114.18      8.58 o
   2  11   7      707.13      754.29     18.36 o
   3  11   7     1162.15     1131.51     23.88 o
   4  11   7     1073.01     1038.43     22.98 o
   5  11   7     2183.64     2302.14     51.11 o
   6  11   7      543.32      560.62     20.32 o
   7  11   7      100.74      121.60     14.71 o
   8  11   7        0.63        1.52     17.46 o
   9  11   7        9.99        6.87     18.04 o
  10  11   7       23.95       36.67     36.50 o
  -7  12   7        0.42       16.55     36.34 o
  -6  12   7       36.49       58.10     16.90 o
  -5  12   7       44.29       53.33     16.79 o
  -4  12   7       35.50       30.10     13.92 o
  -3  12   7      259.40      255.89     14.19 o
  -2  12   7       27.58       24.65     11.47 o
  -1  12   7       48.54       50.31     13.28 o
   0  12   7        6.17       -9.43      9.43 o
   1  12   7        1.55       14.38      9.40 o
   2  12   7      713.05      754.23     21.07 o
   3  12   7      263.19      225.50     12.51 o
   4  12   7      440.11      476.63     26.51 o
   5  12   7       77.38       67.93     13.37 o
   6  12   7        5.49        6.58     13.55 o
   7  12   7       37.68       52.40     15.03 o
   8  12   7      452.20      426.57     20.51 o
   9  12   7       42.72       69.76     27.65 o
  -6  13   7       98.43      145.09     38.27 o
  -5  13   7        2.97       23.97     19.94 o
  -4  13   7      167.72      177.97     18.10 o
  -3  13   7        1.66       -1.07     14.08 o
  -2  13   7      400.45      458.35     17.43 o
  -1  13   7       85.00       74.72     14.00 o
   0  13   7       26.61       30.75     12.23 o
   1  13   7      366.97      372.68     15.78 o
   2  13   7        1.82        8.55     13.36 o
   3  13   7      110.71      107.27     20.70 o
   4  13   7      159.30      150.54     14.90 o
   5  13   7      291.82      309.35     17.33 o
   6  13   7       94.01       91.35     15.60 o
   7  13   7       81.50      110.73     20.56 o
   8  13   7       96.77       66.28     19.32 o
   9  13   7       10.97       18.95     37.30 o
  -5  14   7       75.70       68.85     36.88 o
  -4  14   7      222.73      195.11     27.44 o
  -3  14   7       27.24       11.86     18.94 o
  -2  14   7       44.62       50.22     15.49 o
  -1  14   7       27.66        7.97     13.49 o
   0  14   7        4.79        4.72     13.08 o
   1  14   7        7.47       25.38     14.96 o
   2  14   7      350.57      398.71     18.90 o
   3  14   7       49.94       34.14     15.00 o
   4  14   7       25.33       -1.10     14.87 o
   5  14   7       79.10       99.13     16.14 o
   6  14   7        2.91      -17.77     17.77 o
   7  14   7       20.77        9.43     28.80 o
   8  14   7       46.26        1.26     37.18 o
  -4  15   7       23.67      -35.66     35.66 o
  -3  15   7       53.09        6.72     35.08 o
  -2  15   7       16.16       15.00     16.49 o
  -1  15   7        0.45        3.14     17.31 o
   0  15   7        0.85        5.08     14.57 o
   1  15   7       48.03       58.25     12.89 o
   2  15   7       43.53       28.87     16.17 o
   3  15   7       35.59       65.21     16.67 o
   4  15   7      177.16      177.95     21.55 o
   5  15   7        0.45      -16.17     18.80 o
   6  15   7       79.04      112.04     30.75 o
   7  15   7        0.14      -11.93     36.67 o
  -2  16   7        0.26       20.71     37.60 o
  -1  16   7        0.48        5.86     19.33 o
   0  16   7        7.96       11.96     19.63 o
   1  16   7        2.25        6.02     17.59 o
   2  16   7        7.58       -9.18     19.92 o
   3  16   7       24.94       32.14     15.10 o
   4  16   7      209.84      196.60     18.31 o
   5  16   7      102.14      105.31     37.93 o
   6  16   7       78.65       15.58     40.16 o
   1  17   7        2.25       13.25     27.27 o
   2  17   7        0.64       -4.41     37.85 o
   3  17   7        9.70      -22.39     38.27 o
  -3 -11   8       12.31       -7.39     26.96 o
  -2 -11   8      208.48      211.38     29.57 o
  -1 -11   8       27.53       22.19     29.80 o
  -6 -10   8       20.90      -26.48     26.48 o
  -5 -10   8        8.75       31.77     26.32 o
  -4 -10   8      101.37      122.44     26.59 o
  -3 -10   8       47.29       65.52     24.77 o
  -2 -10   8       65.32       32.35     24.54 o
  -1 -10   8      110.70       72.60     43.31 o
   0 -10   8      148.96      198.70     44.93 o
   1 -10   8       22.95       29.28     26.66 o
   2 -10   8      129.20      171.11     29.55 o
  -7  -9   8        3.25      -24.62     24.62 o
  -6  -9   8       97.10      107.26     26.23 o
  -5  -9   8        1.24      -23.60     23.60 o
  -4  -9   8       13.24       13.07     23.05 o
  -3  -9   8       46.08       75.22     22.53 o
  -2  -9   8       21.20       -1.15     18.73 o
  -1  -9   8      284.71      249.42     21.48 o
   0  -9   8        7.09      -12.31     22.83 o
   1  -9   8      132.88      175.78     26.12 o
   2  -9   8       23.90        1.48     38.71 o
   3  -9   8        4.92        0.39     24.25 o
   4  -9   8       25.72        9.88     22.62 o
  -8  -8   8       54.28       50.24     32.01 o
  -7  -8   8      149.03      159.60     44.44 o
  -6  -8   8       56.54       43.04     22.85 o
  -5  -8   8        0.06       -6.99     21.59 o
  -4  -8   8      391.82      396.99     22.38 o
  -3  -8   8      136.91      112.35     18.49 o
  -2  -8   8      297.86      314.11     21.04 o
  -1  -8   8        1.85       -8.10     16.82 o
   0  -8   8      225.53      207.31     20.07 o
   1  -8   8       31.11        6.53     17.79 o
   2  -8   8       25.75       37.28     22.16 o
   3  -8   8        4.24       17.50     19.19 o
   4  -8   8       34.31       43.84     26.45 o
   5  -8   8        0.86      -28.69     28.69 o
  -9  -7   8       25.99       40.13     26.44 o
  -8  -7   8       73.26       69.01     24.34 o
  -7  -7   8      145.00      118.57     23.68 o
  -6  -7   8        1.50       14.29     20.73 o
  -5  -7   8       33.39       56.48     19.83 o
  -4  -7   8      109.04       56.40     19.60 o
  -3  -7   8      849.35      890.25     31.97 o
  -2  -7   8     1155.29     1154.37     36.56 o
  -1  -7   8      816.19      823.67     30.68 o
   0  -7   8      915.62     1029.91     39.98 o
   1  -7   8      207.82      209.50     18.67 o
   2  -7   8      135.04      160.13     15.60 o
   3  -7   8       94.63       70.54     18.88 o
   4  -7   8        2.42       31.69     24.18 o
   5  -7   8        0.25        2.73     25.06 o
   6  -7   8      106.05       89.36     37.76 o
  -9  -6   8        1.51       35.62     42.93 o
  -8  -6   8      351.63      386.01     28.33 o
  -7  -6   8        7.88       37.86     20.85 o
  -6  -6   8      152.03      175.49     20.84 o
  -5  -6   8       16.85       27.22     19.34 o
  -4  -6   8      135.86      156.37     34.61 o
  -3  -6   8       31.46       28.11     10.18 o
  -2  -6   8      147.73      155.60     11.24 o
  -1  -6   8     1332.21     1288.12     28.89 o
   0  -6   8      206.85      212.91     12.22 o
   1  -6   8     1288.24     1279.41     31.75 o
   2  -6   8      908.52      976.48     33.77 o
   3  -6   8      334.85      315.29     20.33 o
   4  -6   8      110.21       97.58     18.50 o
   5  -6   8        2.55      -16.49     29.95 o
   6  -6   8      208.09      205.83     28.33 o
   7  -6   8        3.41      -27.46     27.46 o
 -10  -5   8        5.51       29.41     25.41 o
  -9  -5   8      189.50      182.92     25.48 o
  -8  -5   8      141.87      202.29     23.52 o
  -7  -5   8       47.54       79.73     19.89 o
  -6  -5   8      308.32      319.00     22.10 o
  -5  -5   8      748.72      716.71     22.68 o
  -4  -5   8      136.39      137.77     11.45 o
  -3  -5   8      164.67      149.56     11.39 o
  -2  -5   8     1193.07     1201.67     26.40 o
  -1  -5   8     1065.03     1060.73     24.17 o
   0  -5   8       13.79       -7.48      8.82 o
   1  -5   8      992.23      973.60     21.17 o
   2  -5   8       62.53       73.33     10.54 o
   3  -5   8       63.83       50.25     15.51 o
   4  -5   8       52.98       30.06     17.93 o
   5  -5   8        1.40       -7.31     17.49 o
   6  -5   8       22.70        4.30     23.58 o
   7  -5   8      224.57      229.76     34.17 o
   8  -5   8      106.78      111.82     29.55 o
 -10  -4   8      100.93       64.92     30.37 o
  -9  -4   8      125.03       92.87     23.16 o
  -8  -4   8      123.91      100.52     21.01 o
  -7  -4   8        4.71        2.16     18.18 o
  -6  -4   8        0.85      -12.06     12.06 o
  -5  -4   8       13.16       15.60     10.26 o
  -4  -4   8      305.77      320.57     19.49 o
  -3  -4   8      374.17      385.92     17.49 o
  -2  -4   8      261.34      293.36     10.44 o
  -1  -4   8      449.88      391.95     15.28 o
   0  -4   8     1009.77     1017.14     22.58 o
   1  -4   8       25.24       17.48      8.07 o
   2  -4   8      637.32      698.99     19.06 o
   3  -4   8       84.62       52.54     11.90 o
   4  -4   8      350.03      351.41     14.44 o
   5  -4   8        6.14       -4.57     25.96 o
   6  -4   8       46.03       11.40     17.98 o
   7  -4   8      235.05      170.56     26.22 o
   8  -4   8        0.53       -5.17     26.04 o
 -10  -3   8      196.00      202.94     25.99 o
  -9  -3   8        4.82       -2.28     20.97 o
  -8  -3   8      627.41      650.18     32.30 o
  -7  -3   8      108.59      110.36     28.52 o
  -6  -3   8       77.96      105.64     11.31 o
  -5  -3   8       23.31       16.80      9.26 o
  -4  -3   8       29.35       15.99      8.50 o
  -3  -3   8     1471.21     1323.90     35.55 o
  -2  -3   8       11.70        0.47      6.18 o
  -1  -3   8     4931.14     4805.85     87.54 o
   0  -3   8      249.03      260.36      9.81 o
   1  -3   8     2129.86     2035.97     44.82 o
   2  -3   8      100.10      104.25      8.48 o
   3  -3   8       55.45       62.91      9.03 o
   4  -3   8       41.44       53.76     14.89 o
   5  -3   8      411.43      448.53     17.07 o
   6  -3   8      916.48      899.57     33.25 o
   7  -3   8       22.28       42.74     38.71 o
   8  -3   8      343.72      368.96     42.07 o
   9  -3   8       30.77       27.74     28.24 o
 -10  -2   8       20.81       38.63     23.72 o
  -9  -2   8      232.66      254.46     24.53 o
  -8  -2   8      141.73      139.11     26.30 o
  -7  -2   8      137.16      148.92     13.65 o
  -6  -2   8      144.09      171.76     11.28 o
  -5  -2   8      395.31      349.93     17.12 o
  -4  -2   8       51.54       40.47      8.08 o
  -3  -2   8       35.07       34.24      6.41 o
  -2  -2   8      883.57      886.02     16.90 o
  -1  -2   8     4692.02     4805.40     87.14 o
   0  -2   8      758.27      731.89     14.97 o
   1  -2   8     5333.59     5479.54     89.87 o
   2  -2   8       45.95       52.27      8.84 o
   3  -2   8      468.68      446.12     12.30 o
   4  -2   8       28.53        9.77      7.95 o
   5  -2   8       10.31        6.73      8.76 o
   6  -2   8      271.64      244.56     12.49 o
   7  -2   8       60.01       64.80     13.62 o
   8  -2   8      220.31      275.81     26.87 o
   9  -2   8       13.43       -7.06     25.41 o
 -11  -1   8       74.45       84.86     26.41 o
 -10  -1   8       49.93       -2.94     22.53 o
  -9  -1   8      236.69      311.66     24.97 o
  -8  -1   8       48.70       57.83     18.24 o
  -7  -1   8      385.61      429.73     18.83 o
  -6  -1   8      189.79      217.23     15.31 o
  -5  -1   8        0.21       -7.82      7.82 o
  -4  -1   8      187.94      195.13     10.96 o
  -3  -1   8       68.19       58.84      6.48 o
  -2  -1   8     1985.68     1984.51     41.17 o
  -1  -1   8       38.71       30.90      4.77 o
   0  -1   8      879.25      845.89     17.33 o
   1  -1   8      768.53      886.27     17.10 o
   2  -1   8     1117.76     1137.32     19.38 o
   3  -1   8      301.46      278.72     10.29 o
   4  -1   8        1.99        1.05      7.11 o
   5  -1   8      572.72      591.44     21.64 o
   6  -1   8       71.86       73.48     10.16 o
   7  -1   8       91.92       71.40     13.13 o
   8  -1   8       81.50      110.25     14.59 o
   9  -1   8      185.02      171.27     26.55 o
  10  -1   8        2.61      -18.20     27.21 o
 -11   0   8        0.75      -24.92     25.16 o
 -10   0   8       96.51       79.79     41.57 o
  -9   0   8       22.57       17.93     37.66 o
  -8   0   8      672.11      592.94     24.73 o
  -7   0   8       15.71       -9.23      9.65 o
  -6   0   8       84.89       82.98      8.94 o
  -5   0   8        8.68       12.32      7.62 o
  -4   0   8       95.77       91.73      7.46 o
  -3   0   8      724.07      701.15     21.47 o
  -2   0   8     1544.42     1929.92     45.10 o
  -1   0   8     2648.90     2369.94     65.39 o
   0   0   8     1292.75     1304.99     31.44 o
   1   0   8     1030.40      943.65     21.03 o
   2   0   8      609.93      701.68     17.75 o
   3   0   8       30.75       22.19      5.57 o
   4   0   8       27.56       34.25      6.56 o
   5   0   8      207.30      204.02      9.15 o
   6   0   8        7.36       19.47      8.52 o
   7   0   8      145.76      162.29     17.69 o
   8   0   8      377.19      377.89     17.62 o
   9   0   8       61.19      103.92     34.01 o
  10   0   8       50.98        8.87     26.65 o
 -11   1   8       18.76       38.90     32.18 o
 -10   1   8       53.46       58.35     20.10 o
  -9   1   8       10.14       -1.02     17.08 o
  -8   1   8      719.99      701.08     26.64 o
  -7   1   8      343.15      362.07     14.61 o
  -6   1   8      100.25      123.06     10.14 o
  -5   1   8      112.25      106.33      8.32 o
  -4   1   8      437.71      429.89     13.43 o
  -3   1   8      250.56      256.16      8.56 o
  -2   1   8     5367.35     6563.79    178.16 o
  -1   1   8     2439.21     2216.36     93.84 o
   0   1   8      480.56      609.57     33.90 o
   1   1   8     3600.44     3415.45     77.75 o
   2   1   8     2755.87     3084.47     55.88 o
   3   1   8       33.62       14.76      4.46 o
   4   1   8       16.87       11.10      3.02 o
   5   1   8      186.40      194.47      8.62 o
   6   1   8      429.87      472.97     13.14 o
   7   1   8      118.00      101.29     10.61 o
   8   1   8      332.31      327.04     16.60 o
   9   1   8       39.00       33.72     16.29 o
  10   1   8      131.41      155.55     52.89 o
 -11   2   8      109.01      138.83     23.71 o
 -10   2   8      110.61       78.59     20.87 o
  -9   2   8      179.94      219.39     23.67 o
  -8   2   8        4.57      -13.83     13.83 o
  -7   2   8      595.68      697.24     24.18 o
  -6   2   8      170.17      155.39     12.41 o
  -5   2   8      448.68      482.58     15.47 o
  -4   2   8      504.26      528.59     14.51 o
  -3   2   8        3.05        6.68      6.99 o
  -2   2   8     1804.24     2011.83     46.74 o
  -1   2   8      912.73     1093.75     50.91 o
   0   2   8    15364.77    17908.85    711.23 o
   1   2   8      895.33      921.31     44.91 o
   2   2   8     4624.98     5118.79    101.22 o
   3   2   8      265.85      254.45      7.20 o
   4   2   8       42.74       27.09      6.38 o
   5   2   8       69.29       67.01      7.39 o
   6   2   8       40.38       35.15      7.90 o
   7   2   8      773.42      768.86     18.92 o
   8   2   8       71.02       73.33     11.36 o
   9   2   8      260.27      301.90     19.67 o
  10   2   8      115.97      128.95     23.22 o
 -10   3   8      100.16      124.48     25.49 o
  -9   3   8       87.40       93.72     22.26 o
  -8   3   8      231.86      227.89     16.95 o
  -7   3   8      207.31      239.21     13.28 o
  -6   3   8       62.50       62.61      9.61 o
  -5   3   8      712.43      707.51     19.11 o
  -4   3   8      499.46      454.18     33.70 o
  -3   3   8      207.04      183.60      6.74 o
  -2   3   8       58.50       94.41      5.98 o
  -1   3   8     1283.84     1149.29     52.68 o
   0   3   8     6876.58     8421.98    337.32 o
   1   3   8       12.28       38.44     14.11 o
   2   3   8     1025.30     1142.84     24.18 o
   3   3   8       78.57       86.20      5.08 o
   4   3   8      493.31      429.50     20.77 o
   5   3   8       23.50       23.19      6.32 o
   6   3   8      227.31      187.47      9.02 o
   7   3   8       15.69       -4.57      8.89 o
   8   3   8       28.33        6.26     10.63 o
   9   3   8      179.27      258.96     20.15 o
  10   3   8       39.56       32.45     17.64 o
  11   3   8       90.49      109.66     29.19 o
 -10   4   8        1.74        9.61     25.01 o
  -9   4   8       39.00       43.03     21.79 o
  -8   4   8      221.18      257.50     17.55 o
  -7   4   8        1.76      -12.15     12.15 o
  -6   4   8       69.73       78.38     10.18 o
  -5   4   8       63.20       50.75      7.87 o
  -4   4   8       93.84       70.97      8.03 o
  -3   4   8     1068.11     1184.83     19.66 o
  -2   4   8     4585.19     5595.91    117.75 o
  -1   4   8     2216.87     2257.47     52.02 o
   0   4   8      104.53      167.06     17.64 o
   1   4   8     2289.77     2052.62     87.50 o
   2   4   8      112.97      167.66      6.57 o
   3   4   8       32.20       40.64      4.74 o
   4   4   8        0.74       -4.18      4.18 o
   5   4   8      429.20      418.20     11.55 o
   6   4   8      338.18      408.60     10.98 o
   7   4   8      219.74      233.46     10.65 o
   8   4   8     1037.72      973.61     25.15 o
   9   4   8        3.28        0.54     13.84 o
  10   4   8      141.25      148.80     20.15 o
  11   4   8       95.41       82.21     20.31 o
 -10   5   8       27.33       16.31     25.66 o
  -9   5   8      181.99      217.98     26.97 o
  -8   5   8       56.62       52.44     20.38 o
  -7   5   8      534.96      585.10     23.26 o
  -6   5   8       47.49       54.60      9.60 o
  -5   5   8      119.48      130.21     11.39 o
  -4   5   8       15.89       12.41      7.07 o
  -3   5   8        2.52        9.07      4.61 o
  -2   5   8     4923.91     5238.70     86.32 o
  -1   5   8      311.31      293.39      9.42 o
   0   5   8     7485.00     8648.48    169.86 o
   1   5   8      902.86      880.82     24.46 o
   2   5   8     6019.05     6648.69    130.99 o
   3   5   8      673.06      649.07     12.20 o
   4   5   8      678.89      697.47     18.81 o
   5   5   8      470.56      477.07     12.64 o
   6   5   8       24.63       25.83      9.22 o
   7   5   8     1126.57     1197.01     22.87 o
   8   5   8      172.94      178.36     12.27 o
   9   5   8       10.58       17.20     14.35 o
  10   5   8       64.12       37.45     18.65 o
  11   5   8        0.53       10.69     19.99 o
 -10   6   8       65.68       94.92     27.39 o
  -9   6   8        3.94      -23.34     23.34 o
  -8   6   8        5.01       -6.30     16.99 o
  -7   6   8      760.13      850.38     37.82 o
  -6   6   8        9.85       22.47      9.96 o
  -5   6   8      539.31      616.64     29.74 o
  -4   6   8       97.57       92.62      8.97 o
  -3   6   8     1663.30     1637.96     32.51 o
  -2   6   8       13.99        0.52      4.40 o
  -1   6   8      339.28      257.85      7.48 o
   0   6   8    11131.67    13256.62    216.37 o
   1   6   8        6.15       -4.79      4.79 o
   2   6   8     2886.46     3089.22     56.47 o
   3   6   8       88.66      120.26      5.23 o
   4   6   8        0.91       -3.25      5.55 o
   5   6   8      559.30      560.46     15.31 o
   6   6   8      113.49      123.97      9.29 o
   7   6   8      262.78      293.90     11.36 o
   8   6   8      196.78      176.54     12.36 o
   9   6   8      101.77      155.43     15.88 o
  10   6   8       29.67       23.88     18.76 o
  11   6   8       71.12       68.84     23.97 o
  -9   7   8       22.55        3.26     20.67 o
  -8   7   8      314.11      329.32     22.58 o
  -7   7   8        2.60       -3.83     13.07 o
  -6   7   8        3.32       -0.71     11.60 o
  -5   7   8      184.20      165.16     10.79 o
  -4   7   8       48.32       67.21      7.08 o
  -3   7   8      606.63      560.13     14.03 o
  -2   7   8       13.83        8.85      5.26 o
  -1   7   8     1209.81     1130.94     23.57 o
   0   7   8      209.07      203.77      7.09 o
   1   7   8      931.30      836.51     14.89 o
   2   7   8        8.39        4.51      4.06 o
   3   7   8     1165.29     1258.88     26.03 o
   4   7   8        0.05        5.11      6.17 o
   5   7   8       57.87       55.44      7.52 o
   6   7   8      112.50      101.42      8.89 o
   7   7   8        1.62        3.77      9.68 o
   8   7   8      214.64      201.22     12.94 o
   9   7   8      192.40      232.15     20.00 o
  10   7   8      150.71      105.20     19.79 o
  11   7   8       37.24       22.31     21.32 o
  -9   8   8      158.54      159.35     28.00 o
  -8   8   8      260.44      268.97     22.81 o
  -7   8   8      154.82      197.84     21.69 o
  -6   8   8        2.92       17.10     12.87 o
  -5   8   8      268.18      253.19     11.05 o
  -4   8   8        3.69        5.08      7.29 o
  -3   8   8      153.99      161.46      9.68 o
  -2   8   8      894.87      993.52     20.07 o
  -1   8   8        6.17       15.10      6.02 o
   0   8   8     2543.96     2877.38     51.00 o
   1   8   8      308.13      245.52     15.97 o
   2   8   8       56.29       64.00      6.98 o
   3   8   8      774.95      718.37     15.94 o
   4   8   8       40.69       31.30      6.99 o
   5   8   8      360.23      412.86     12.42 o
   6   8   8       38.53       33.59      8.65 o
   7   8   8      503.36      570.47     25.12 o
   8   8   8       73.73       60.05     12.08 o
   9   8   8      132.07      136.30     16.97 o
  10   8   8       20.51       24.70     19.71 o
  11   8   8        0.23       -3.29     25.27 o
  -9   9   8       32.65       12.02     92.44 o
  -8   9   8       25.15       29.57     21.32 o
  -7   9   8        4.73      -14.36     30.39 o
  -6   9   8       41.76       46.12     13.95 o
  -5   9   8       38.19       42.56      9.71 o
  -4   9   8      691.76      730.51     18.70 o
  -3   9   8      753.37      756.37     23.10 o
  -2   9   8      622.44      570.46     15.11 o
  -1   9   8      827.30      844.08     18.24 o
   0   9   8     1052.74     1094.36     21.68 o
   1   9   8      539.43      608.72     14.81 o
   2   9   8     1075.34     1090.98     21.58 o
   3   9   8       22.48       17.17      7.08 o
   4   9   8      103.88      107.15      8.27 o
   5   9   8      300.63      288.91     10.94 o
   6   9   8       19.73        1.36      8.26 o
   7   9   8      837.68      857.85     23.37 o
   8   9   8       91.47       76.68     12.86 o
   9   9   8      129.34      141.55     17.82 o
  10   9   8       19.94       -3.41     20.38 o
  -8  10   8      351.94      348.54     31.58 o
  -7  10   8       30.12       28.42     30.77 o
  -6  10   8       76.39       87.11     13.36 o
  -5  10   8      226.71      208.19     12.17 o
  -4  10   8      623.50      650.60     19.30 o
  -3  10   8     1216.00     1085.06     21.59 o
  -2  10   8      122.23      152.45      9.62 o
  -1  10   8      574.11      581.08     15.76 o
   0  10   8       56.83       57.85      8.03 o
   1  10   8      967.84      956.13     20.44 o
   2  10   8      182.37      199.70     11.03 o
   3  10   8      679.09      666.03     19.23 o
   4  10   8        2.76        7.11      8.47 o
   5  10   8      128.51      111.47      9.03 o
   6  10   8        2.48      -12.94     12.94 o
   7  10   8       26.49       26.60     12.85 o
   8  10   8      104.82      145.41     15.06 o
   9  10   8        2.39        1.56     17.45 o
  10  10   8       82.19       73.76     22.05 o
  -7  11   8        3.14        3.72     25.86 o
  -6  11   8        1.48       13.34     19.71 o
  -5  11   8       17.38        0.58     14.81 o
  -4  11   8        0.48      -10.69     11.42 o
  -3  11   8       29.09       29.43     13.03 o
  -2  11   8      111.17      107.04      9.23 o
  -1  11   8       38.25       25.28      8.27 o
   0  11   8      135.10      163.42      9.99 o
   1  11   8      159.17      147.80      9.74 o
   2  11   8      297.36      287.47     11.32 o
   3  11   8     1122.03     1138.71     22.40 o
   4  11   8      563.13      559.74     15.75 o
   5  11   8      359.17      353.45     15.56 o
   6  11   8      120.40      114.58     13.42 o
   7  11   8      113.89      133.58     14.57 o
   8  11   8      299.08      324.06     26.40 o
   9  11   8       20.57       17.83     21.18 o
  10  11   8       26.68       45.56     27.79 o
  -7  12   8       65.76       44.70     27.43 o
  -6  12   8        0.46       -5.18     25.09 o
  -5  12   8        9.03       37.06     20.15 o
  -4  12   8       43.53       34.03     13.78 o
  -3  12   8      593.54      511.92     18.00 o
  -2  12   8      211.55      209.88     14.43 o
  -1  12   8       69.80       79.89     11.45 o
   0  12   8      296.21      309.68     13.64 o
   1  12   8       20.51       22.83      8.69 o
   2  12   8      121.97      115.44      9.58 o
   3  12   8      277.68      274.40     13.35 o
   4  12   8      467.07      465.72     19.30 o
   5  12   8       96.72      117.56     13.63 o
   6  12   8       18.60       39.28     13.84 o
   7  12   8       37.28       74.29     15.83 o
   8  12   8       16.49       65.50     26.20 o
   9  12   8       87.39       73.03     31.46 o
  -6  13   8       14.73       43.59     27.66 o
  -5  13   8       20.04       26.86     25.93 o
  -4  13   8        1.68      -18.72     25.97 o
  -3  13   8      118.32      122.49     13.94 o
  -2  13   8        7.80       15.57     12.67 o
  -1  13   8      625.94      585.97     18.66 o
   0  13   8        2.50       -0.19     14.64 o
   1  13   8      482.59      458.38     16.65 o
   2  13   8      129.52      159.70     13.13 o
   3  13   8      622.88      632.37     27.78 o
   4  13   8       23.28       12.76     18.58 o
   5  13   8       92.97       63.86     24.30 o
   6  13   8       62.46       42.24     14.65 o
   7  13   8        1.13       35.72     19.95 o
   8  13   8       84.57       71.00     42.72 o
   9  13   8       39.98       40.12     37.51 o
  -5  14   8        3.06        8.18     27.19 o
  -4  14   8       17.61       44.03     25.65 o
  -3  14   8        8.44        5.54     18.55 o
  -2  14   8       30.51       22.72     16.19 o
  -1  14   8      244.03      233.62     17.61 o
   0  14   8       73.27       88.65     13.85 o
   1  14   8      424.29      382.42     16.99 o
   2  14   8       37.39       40.76     13.75 o
   3  14   8      253.93      234.78     16.89 o
   4  14   8       11.95       -4.52     14.42 o
   5  14   8       32.91       17.10     15.24 o
   6  14   8        3.02       -2.97     20.26 o
   7  14   8        9.67        8.92     25.93 o
   8  14   8      219.93      238.29     39.05 o
  -4  15   8        5.16      -36.29     36.29 o
  -3  15   8        2.03        4.86     27.43 o
  -2  15   8       38.02       14.70     19.60 o
  -1  15   8       10.68        1.37     17.12 o
   0  15   8      172.72      178.69     18.81 o
   1  15   8        0.36        2.94     16.16 o
   2  15   8      120.66      134.01     15.89 o
   3  15   8        1.93      -19.96     19.96 o
   4  15   8        4.78       25.23     20.50 o
   5  15   8       11.38        2.77     36.37 o
   6  15   8        0.07       -5.11     26.93 o
   7  15   8       45.32       96.41     38.39 o
  -2  16   8        0.18      -22.64     34.53 o
  -1  16   8       44.55       68.15     21.27 o
   0  16   8      214.65      223.59     23.43 o
   1  16   8       49.30       55.65     21.77 o
   2  16   8       17.78       38.86     22.18 o
   3  16   8       26.37        0.77     26.68 o
   4  16   8       28.81      -15.79     27.81 o
   5  16   8        9.91       44.25     28.42 o
   6  16   8        0.19      -28.19     38.35 o
   1  17   8       39.91       53.41     27.49 o
   2  17   8        1.03        6.07     28.03 o
   3  17   8       31.74       -3.95     38.48 o
  -4 -10   9      188.84      221.48     29.64 o
  -3 -10   9       38.33       27.41     28.19 o
  -2 -10   9       26.18       52.25     62.89 o
  -1 -10   9        2.78      -12.01     25.92 o
   0 -10   9       20.62        4.68     26.31 o
  -6  -9   9      104.19       80.22     26.95 o
  -5  -9   9      144.50      103.20     26.32 o
  -4  -9   9       40.67       22.97     24.39 o
  -3  -9   9      245.64      287.76     27.46 o
  -2  -9   9        3.69      -13.80     23.01 o
  -1  -9   9        4.21        8.55     23.16 o
   0  -9   9        7.22       -2.58     23.88 o
   1  -9   9       10.66       27.75     24.96 o
   2  -9   9      100.32      113.77     27.69 o
  -7  -8   9        0.05       -3.62     25.94 o
  -6  -8   9      132.33      148.96     25.44 o
  -5  -8   9        0.88       -6.42     22.53 o
  -4  -8   9       46.28       47.93     22.17 o
  -3  -8   9      252.16      258.70     20.71 o
  -2  -8   9       57.28       57.11     18.13 o
  -1  -8   9       68.46       43.09     18.08 o
   0  -8   9       18.20       32.06     18.45 o
   1  -8   9       82.79       90.08     19.53 o
   2  -8   9        1.34      -11.11     23.72 o
   3  -8   9      236.04      245.88     22.59 o
   4  -8   9      237.62      254.43     24.79 o
  -8  -7   9        1.70       14.68     28.36 o
  -7  -7   9       91.22       79.41     23.97 o
  -6  -7   9       22.32       13.03     21.43 o
  -5  -7   9      198.63      198.22     30.75 o
  -4  -7   9       98.42       95.65     20.72 o
  -3  -7   9        1.46       -5.28     15.99 o
  -2  -7   9        2.93       39.96     21.27 o
  -1  -7   9      123.06       92.40     17.10 o
   0  -7   9       21.82       27.08     16.67 o
   1  -7   9      226.32      192.92     19.29 o
   2  -7   9      264.45      246.97     20.48 o
   3  -7   9      354.33      376.51     20.08 o
   4  -7   9       12.83       -5.22     28.06 o
   5  -7   9      154.71      199.49     29.54 o
  -9  -6   9       20.75       -8.80     25.96 o
  -8  -6   9       51.19       48.73     23.95 o
  -7  -6   9      144.70      167.58     27.56 o
  -6  -6   9      219.42      210.79     22.35 o
  -5  -6   9      309.91      289.02     23.15 o
  -4  -6   9       12.12        1.48     34.15 o
  -3  -6   9      901.78      831.39     29.62 o
  -2  -6   9       12.04        4.37     12.72 o
  -1  -6   9       76.25       50.82     15.35 o
   0  -6   9       53.88       39.17     15.12 o
   1  -6   9       41.12       16.66     15.75 o
   2  -6   9      143.01      165.65     15.42 o
   3  -6   9       46.66       55.95     17.73 o
   4  -6   9      126.82      142.12     21.35 o
   5  -6   9       15.76       22.89     24.68 o
   6  -6   9       88.77      100.74     27.87 o
  -9  -5   9        2.12       20.22     24.17 o
  -8  -5   9       31.40       -1.46     21.52 o
  -7  -5   9      129.30      133.84     23.13 o
  -6  -5   9     1255.94     1264.69     64.36 o
  -5  -5   9       65.22       48.60     18.04 o
  -4  -5   9      382.54      379.21     27.60 o
  -3  -5   9      465.11      429.08     16.64 o
  -2  -5   9      239.71      212.37     13.34 o
  -1  -5   9      114.49      102.66     12.11 o
   0  -5   9        0.90      -11.66     11.66 o
   1  -5   9      589.06      566.37     17.85 o
   2  -5   9        1.11      -10.64     13.07 o
   3  -5   9      709.13      705.54     34.63 o
   4  -5   9      198.86      223.77     19.74 o
   5  -5   9      143.53      170.17     21.14 o
   6  -5   9       59.65       88.27     33.90 o
   7  -5   9        2.02        3.78     27.09 o
  -9  -4   9        1.45      -11.66     23.13 o
  -8  -4   9       41.89       18.18     28.73 o
  -7  -4   9       11.53       -2.16     19.04 o
  -6  -4   9      703.88      700.13     41.80 o
  -5  -4   9       52.59       34.25     13.73 o
  -4  -4   9     1452.37     1495.49     41.41 o
  -3  -4   9      181.72      151.09     13.22 o
  -2  -4   9      945.48     1128.67     44.50 o
  -1  -4   9       82.11       82.13     10.68 o
   0  -4   9       13.30        9.67     10.22 o
   1  -4   9      145.38      138.31     10.48 o
   2  -4   9      175.16      167.28     13.27 o
   3  -4   9     1645.98     1533.23     39.82 o
   4  -4   9       77.59       66.74     16.55 o
   5  -4   9      255.38      280.94     20.63 o
   6  -4   9        1.57      -19.51     24.59 o
   7  -4   9       23.97       29.90     32.98 o
   8  -4   9       10.10       12.95     34.34 o
 -10  -3   9       13.75       -7.46     29.05 o
  -9  -3   9        2.42      -21.65     21.65 o
  -8  -3   9       22.40       11.91     19.77 o
  -7  -3   9       42.81       15.80     17.94 o
  -6  -3   9      196.47      170.30     15.37 o
  -5  -3   9      195.52      191.02     14.58 o
  -4  -3   9       80.23      106.10     12.21 o
  -3  -3   9      351.44      313.34     12.02 o
  -2  -3   9      172.52      205.14     13.25 o
  -1  -3   9        1.65        7.53      8.65 o
   0  -3   9       21.23       35.19      6.96 o
   1  -3   9       12.05        4.44      7.44 o
   2  -3   9     2045.13     2132.13     47.66 o
   3  -3   9       74.68       65.53     12.02 o
   4  -3   9      632.35      622.02     28.73 o
   5  -3   9      132.09      143.06     31.22 o
   6  -3   9      292.07      297.71     25.64 o
   7  -3   9       14.36       -8.71     26.46 o
   8  -3   9       20.11       44.83     26.97 o
 -10  -2   9        8.57       17.18     35.73 o
  -9  -2   9        0.00        3.05     26.97 o
  -8  -2   9       28.85        9.66     20.16 o
  -7  -2   9       36.20       44.38     17.04 o
  -6  -2   9     2317.95     2242.11    119.63 o
  -5  -2   9      272.86      271.93     14.76 o
  -4  -2   9     1708.01     1757.07     38.20 o
  -3  -2   9      427.60      355.84     14.17 o
  -2  -2   9      553.80      639.34     24.29 o
  -1  -2   9      161.62      133.79      7.38 o
   0  -2   9        5.76       -0.12      7.78 o
   1  -2   9      686.80      683.36     16.93 o
   2  -2   9      231.07      240.47     15.12 o
   3  -2   9      499.87      434.78     23.66 o
   4  -2   9      779.58      794.72     21.57 o
   5  -2   9      107.65      106.81     11.71 o
   6  -2   9     1133.90     1072.56     30.20 o
   7  -2   9       47.79       47.85     14.43 o
   8  -2   9       49.62       -2.09     24.35 o
   9  -2   9       18.70      -19.15     39.66 o
 -10  -1   9        2.11      -21.49     25.56 o
  -9  -1   9        5.73        1.46     21.19 o
  -8  -1   9       10.73       23.07     18.91 o
  -7  -1   9       17.22       41.90     16.61 o
  -6  -1   9      934.98      898.81     36.09 o
  -5  -1   9      122.69      117.27     12.04 o
  -4  -1   9     2761.28     2634.37     57.74 o
  -3  -1   9       31.35       16.87      6.68 o
  -2  -1   9     1412.93     1598.76     34.08 o
  -1  -1   9      114.66      101.49      5.94 o
   0  -1   9       40.28       63.44      5.73 o
   1  -1   9      590.27      593.05     17.14 o
   2  -1   9     1101.54     1145.24     21.87 o
   3  -1   9      996.69      825.68     20.00 o
   4  -1   9        2.46       -2.02      7.63 o
   5  -1   9      576.05      623.32     18.97 o
   6  -1   9      165.93      142.08     13.57 o
   7  -1   9       48.17       29.88     13.76 o
   8  -1   9        0.68        7.58     22.38 o
   9  -1   9        6.94       -7.10     25.15 o
 -10   0   9       58.59       73.20     24.46 o
  -9   0   9        0.12        7.37     20.69 o
  -8   0   9       40.12       29.32     18.21 o
  -7   0   9      331.63      313.02     15.45 o
  -6   0   9      169.19      153.49     12.93 o
  -5   0   9     1307.99     1255.51     40.70 o
  -4   0   9      673.73      710.79     22.62 o
  -3   0   9     1378.80     1384.51     29.94 o
  -2   0   9      781.25      911.89     27.51 o
  -1   0   9      336.06      382.16     14.23 o
   0   0   9        7.80       14.82      6.19 o
   1   0   9       37.49       31.43      5.85 o
   2   0   9     1685.84     1832.74     31.95 o
   3   0   9      195.03      193.69      7.93 o
   4   0   9     2038.55     1887.19     33.77 o
   5   0   9       65.34       77.28      8.52 o
   6   0   9      899.05      834.48     27.48 o
   7   0   9       12.05        0.57     12.88 o
   8   0   9       11.48       19.35     17.40 o
   9   0   9        0.32      -23.78     23.78 o
 -10   1   9       39.12       13.20     23.59 o
  -9   1   9        5.56       -3.67     17.80 o
  -8   1   9        2.22        2.04     18.09 o
  -7   1   9      107.65      120.00     14.65 o
  -6   1   9     1382.92     1338.27     31.72 o
  -5   1   9     1022.42     1029.57     31.20 o
  -4   1   9      404.68      378.58     13.19 o
  -3   1   9     2969.23     2975.19     60.53 o
  -2   1   9      782.53      980.77     28.71 o
  -1   1   9      261.54      298.15     13.02 o
   0   1   9       11.24       -3.07     15.46 o
   1   1   9     2082.13     2274.00     52.87 o
   2   1   9     1221.88     1296.18     27.96 o
   3   1   9     1043.00      999.03     20.29 o
   4   1   9     2563.70     2486.95     42.82 o
   5   1   9       25.01       31.92      6.10 o
   6   1   9     2503.24     2372.52     47.03 o
   7   1   9       48.16       73.72     12.73 o
   8   1   9       35.05       31.36     13.91 o
   9   1   9        0.09        5.34     16.82 o
  10   1   9       36.43       23.70     26.19 o
 -10   2   9       33.32       22.83     20.26 o
  -9   2   9        4.03        1.86     20.65 o
  -8   2   9       30.85       38.62     19.21 o
  -7   2   9      207.81      171.72     15.25 o
  -6   2   9     1060.11      992.33     27.27 o
  -5   2   9        1.83       -7.05      7.05 o
  -4   2   9      622.23      556.68     15.71 o
  -3   2   9        1.07       -6.40      6.40 o
  -2   2   9      465.94      586.24     16.27 o
  -1   2   9      164.33      229.53     21.26 o
   0   2   9        2.10       25.29     15.58 o
   1   2   9       33.36       39.66     16.09 o
   2   2   9      484.20      602.77     14.90 o
   3   2   9     2679.39     2621.95     44.29 o
   4   2   9      132.74      157.85     16.29 o
   5   2   9     1005.39      996.89     22.84 o
   6   2   9       81.08       74.49      9.70 o
   7   2   9       27.49       21.04     11.89 o
   8   2   9        0.25       -9.83     13.19 o
   9   2   9        1.24       -9.99     16.56 o
  10   2   9       73.36       82.38     26.44 o
 -10   3   9       36.46       34.58     24.84 o
  -9   3   9        2.67        0.46     21.88 o
  -8   3   9       12.10      -12.55     19.09 o
  -7   3   9      590.97      551.80     36.91 o
  -6   3   9        2.87       -9.22      9.22 o
  -5   3   9     1186.29     1157.68     32.66 o
  -4   3   9      445.48      450.38     14.34 o
  -3   3   9     1338.99     1228.99     25.70 o
  -2   3   9     1522.89     1699.66     40.17 o
  -1   3   9       46.61       87.46     16.30 o
   0   3   9       96.77      138.88     18.19 o
   1   3   9       53.84       80.07     16.80 o
   2   3   9     1562.33     1519.82     36.21 o
   3   3   9      910.57      871.90     16.76 o
   4   3   9      640.19      555.20     13.18 o
   5   3   9     1302.23     1333.87     28.07 o
   6   3   9      516.59      441.82     12.71 o
   7   3   9      131.80      148.13     19.18 o
   8   3   9       52.82       61.64     13.38 o
   9   3   9       19.46        8.34     16.70 o
  10   3   9       14.61       21.96     35.86 o
 -10   4   9       54.88       92.89     25.72 o
  -9   4   9        2.86      -17.62     21.94 o
  -8   4   9       51.49       54.95     19.88 o
  -7   4   9        9.43       -7.56     17.16 o
  -6   4   9      517.07      497.56     20.19 o
  -5   4   9      773.85      716.00     23.96 o
  -4   4   9        5.56        5.56      6.52 o
  -3   4   9     2109.81     2021.22     37.99 o
  -2   4   9      272.63      308.35      9.72 o
  -1   4   9      454.45      453.09     31.30 o
   0   4   9       65.00       58.05     16.59 o
   1   4   9      389.35      379.37     28.02 o
   2   4   9     1318.01     1377.04     33.14 o
   3   4   9     1286.41     1241.34     22.34 o
   4   4   9      503.50      423.29     11.35 o
   5   4   9       29.57       17.65      4.47 o
   6   4   9     1128.84     1035.99     20.14 o
   7   4   9       48.20       62.49     10.85 o
   8   4   9       42.56       46.67     13.19 o
   9   4   9        5.25       -5.20     14.27 o
  10   4   9       10.51       40.54     18.51 o
 -10   5   9        6.74       -6.32     25.98 o
  -9   5   9      121.60      131.18     26.97 o
  -8   5   9       71.28       95.37     21.12 o
  -7   5   9      317.16      302.80     22.64 o
  -6   5   9      862.42      865.93     21.80 o
  -5   5   9      118.81      104.61      8.78 o
  -4   5   9     1233.95     1234.69     23.27 o
  -3   5   9      207.58      218.81     12.00 o
  -2   5   9     1026.42     1222.80     21.95 o
  -1   5   9       93.10      111.35      6.46 o
   0   5   9        3.01        5.33      4.47 o
   1   5   9      378.44      390.33     11.91 o
   2   5   9      208.04      231.97     12.46 o
   3   5   9     2251.16     2162.78     40.18 o
   4   5   9      299.35      334.49      9.12 o
   5   5   9      952.10      960.37     22.04 o
   6   5   9      587.24      574.24     15.35 o
   7   5   9       68.86       64.74      9.98 o
   8   5   9       18.94       26.08     13.47 o
   9   5   9        0.16      -12.13     16.23 o
  10   5   9       45.26       23.87     25.23 o
 -10   6   9       63.63      113.85     36.57 o
  -9   6   9       24.89      -23.18     23.18 o
  -8   6   9       68.18       56.51     21.19 o
  -7   6   9      589.57      596.79     37.80 o
  -6   6   9      481.17      507.59     15.97 o
  -5   6   9      242.50      222.56     16.54 o
  -4   6   9      204.57      206.06     13.17 o
  -3   6   9     1189.21     1268.01     23.43 o
  -2   6   9      256.25      277.46      8.29 o
  -1   6   9      274.55      326.50      9.52 o
   0   6   9       19.00       25.14      5.31 o
   1   6   9      216.46      257.50      8.97 o
   2   6   9     1100.74     1165.49     21.12 o
   3   6   9      723.85      696.09     14.67 o
   4   6   9      124.49      122.65      6.62 o
   5   6   9      650.83      658.41     24.94 o
   6   6   9      122.56      111.46      8.63 o
   7   6   9      375.28      374.25     15.09 o
   8   6   9        4.75       -9.86     13.13 o
   9   6   9        1.49       -3.89     14.96 o
  10   6   9        2.68       -7.25     18.57 o
  -9   7   9        2.08       14.34     21.25 o
  -8   7   9       84.33       58.03     18.95 o
  -7   7   9       62.40       64.34     17.11 o
  -6   7   9       20.86        9.69     14.84 o
  -5   7   9     1122.93     1107.33     23.83 o
  -4   7   9      637.17      716.33     16.79 o
  -3   7   9     1168.78     1089.69     23.96 o
  -2   7   9      216.61      229.94      7.68 o
  -1   7   9       42.29       40.09      5.59 o
   0   7   9        2.29        4.72      5.46 o
   1   7   9        2.74        4.14      4.87 o
   2   7   9      371.02      372.53     10.20 o
   3   7   9      451.29      494.47     11.91 o
   4   7   9     1418.35     1377.98     28.71 o
   5   7   9      259.82      232.07      9.26 o
   6   7   9      732.94      693.62     17.50 o
   7   7   9        6.15        0.85     12.39 o
   8   7   9        1.04       -3.85     13.79 o
   9   7   9       38.11       52.87     17.82 o
  10   7   9      120.70      136.19     20.71 o
  -9   8   9        8.47       64.49     26.44 o
  -8   8   9       25.38       24.64     19.80 o
  -7   8   9      143.79      144.28     18.79 o
  -6   8   9      559.41      501.92     37.80 o
  -5   8   9      140.61      136.98      9.14 o
  -4   8   9      523.99      519.71     16.43 o
  -3   8   9      152.31      147.44      8.46 o
  -2   8   9      149.16      169.80      9.32 o
  -1   8   9      563.85      606.57     14.03 o
   0   8   9        0.98       -2.40      6.17 o
   1   8   9      335.70      350.19      8.69 o
   2   8   9      141.12      167.76      7.03 o
   3   8   9     1513.64     1480.30     30.35 o
   4   8   9        6.24        2.13      6.62 o
   5   8   9      104.32      103.38      8.34 o
   6   8   9      494.19      489.43     14.03 o
   7   8   9      403.37      379.42     17.35 o
   8   8   9       10.53       -4.63     12.89 o
   9   8   9        7.27       -5.92     16.01 o
  10   8   9        4.44       -4.89     31.28 o
  -8   9   9        1.03       21.80     20.63 o
  -7   9   9      186.15      191.85     21.86 o
  -6   9   9      174.02      166.36     20.43 o
  -5   9   9      660.40      668.58     30.92 o
  -4   9   9       20.89       20.08      9.12 o
  -3   9   9      321.54      334.17     11.34 o
  -2   9   9      234.62      247.29      9.56 o
  -1   9   9        2.67        1.53      6.69 o
   0   9   9        0.00       -1.29      3.58 o
   1   9   9      613.04      555.21     16.19 o
   2   9   9      162.72      156.77      9.42 o
   3   9   9      421.48      390.70     11.24 o
   4   9   9      891.37      889.49     19.39 o
   5   9   9      932.65      937.02     20.77 o
   6   9   9       54.53       49.98      9.47 o
   7   9   9      568.14      630.54     22.20 o
   8   9   9       22.50       -8.14     15.17 o
   9   9   9      181.71      181.38     18.36 o
  10   9   9       52.58       29.81     19.19 o
  -8  10   9        9.55       60.65     26.83 o
  -7  10   9       74.84       55.94     20.58 o
  -6  10   9      105.68       98.32     19.01 o
  -5  10   9      401.54      390.57     24.59 o
  -4  10   9        0.68      -10.02     10.61 o
  -3  10   9      755.89      753.19     19.01 o
  -2  10   9      404.87      404.75     12.43 o
  -1  10   9      549.42      533.87     14.71 o
   0  10   9        0.07       -7.42      7.42 o
   1  10   9      128.72      149.44      8.55 o
   2  10   9      193.72      214.63      9.36 o
   3  10   9       28.75       49.46      8.10 o
   4  10   9      593.30      604.17     16.36 o
   5  10   9      284.17      284.37     11.57 o
   6  10   9      146.41      141.29     11.81 o
   7  10   9       52.17       51.88     14.88 o
   8  10   9      136.99      140.57     24.35 o
   9  10   9       10.53       15.13     17.66 o
  10  10   9       24.03       36.20     24.24 o
  -7  11   9       62.30       29.67     22.09 o
  -6  11   9      185.20      179.12     21.55 o
  -5  11   9        3.08      -14.04     14.04 o
  -4  11   9       72.69       66.45     13.96 o
  -3  11   9      397.58      379.35     14.69 o
  -2  11   9        3.55       -9.25      9.25 o
  -1  11   9      235.42      200.88     10.53 o
   0  11   9       11.45       -1.83      8.65 o
   1  11   9      325.01      290.65     11.17 o
   2  11   9      596.33      544.97     15.31 o
   3  11   9      839.50      851.89     20.33 o
   4  11   9       14.63        3.28      9.20 o
   5  11   9      272.92      276.50     13.34 o
   6  11   9      444.81      481.70     23.46 o
   7  11   9      279.79      245.29     17.99 o
   8  11   9       39.64       29.52     17.14 o
   9  11   9       20.25      -12.08     18.42 o
  10  11   9       89.31      130.44     34.82 o
  -7  12   9       11.45       -2.14     27.38 o
  -6  12   9       30.91       11.86     21.65 o
  -5  12   9        1.29       -5.00     19.46 o
  -4  12   9      255.90      252.01     17.15 o
  -3  12   9        1.31        8.92     13.92 o
  -2  12   9      109.47      110.92     12.01 o
  -1  12   9        1.92       -7.95     10.66 o
   0  12   9        4.28       -3.52     11.07 o
   1  12   9       98.40       84.04     11.99 o
   2  12   9       23.00       25.07      9.70 o
   3  12   9      392.22      392.54     14.80 o
   4  12   9       16.36       27.38     12.84 o
   5  12   9      462.59      478.66     24.54 o
   6  12   9       21.38       12.82     15.51 o
   7  12   9      186.29      191.41     18.30 o
   8  12   9       32.73       44.04     18.51 o
   9  12   9        4.61        5.03     22.36 o
  -6  13   9       19.51       14.65     51.42 o
  -5  13   9       66.85       87.36     33.28 o
  -4  13   9        1.45       -4.25     20.08 o
  -3  13   9      154.75      186.48     16.82 o
  -2  13   9       56.57       64.91     14.97 o
  -1  13   9        4.73       23.86     14.19 o
   0  13   9        3.89        2.32     14.14 o
   1  13   9       41.70       30.12     12.08 o
   2  13   9      103.77      122.18     12.66 o
   3  13   9       12.87       27.59     14.87 o
   4  13   9      146.44      157.73     22.01 o
   5  13   9        9.79       10.56     15.76 o
   6  13   9      332.92      304.62     26.83 o
   7  13   9       39.44       90.42     20.49 o
   8  13   9        0.36       -8.10     21.22 o
   9  13   9       51.47       44.58     24.36 o
  -5  14   9       17.67        4.57     48.92 o
  -4  14   9       95.11      135.64     22.69 o
  -3  14   9       74.51       73.79     16.95 o
  -2  14   9       35.44       23.97     15.99 o
  -1  14   9      164.97      161.39     17.18 o
   0  14   9        2.09      -15.47     15.47 o
   1  14   9       61.97       60.16     16.09 o
   2  14   9      143.79      163.15     27.01 o
   3  14   9       68.39       62.57     16.60 o
   4  14   9      217.26      218.49     18.53 o
   5  14   9       11.89      -10.86     17.09 o
   6  14   9      100.47      109.26     26.42 o
   7  14   9       77.91       63.48     27.51 o
   8  14   9       20.26       30.84     27.71 o
  -4  15   9       37.40       38.69     27.36 o
  -3  15   9        3.20      -17.18     33.46 o
  -2  15   9        7.05       19.46     17.29 o
  -1  15   9        9.71      -20.84     22.65 o
   0  15   9        9.13       -2.80     16.94 o
   1  15   9      141.61      130.54     18.16 o
   2  15   9      123.37      123.51     18.43 o
   3  15   9       52.59       48.84     18.20 o
   4  15   9       15.81        2.33     19.45 o
   5  15   9       28.76       16.86     26.18 o
   6  15   9        0.61        6.38     29.47 o
   7  15   9       34.10       41.93     28.15 o
  -2  16   9       25.72       45.31     21.48 o
  -1  16   9       36.85       30.73     20.54 o
   0  16   9        1.40       -2.01     21.79 o
   1  16   9       53.53       32.09     18.82 o
   2  16   9        3.20        8.77     18.78 o
   3  16   9       29.94       18.05     19.46 o
   4  16   9      103.10      105.97     24.20 o
   5  16   9       11.46       13.58     28.45 o
   6  16   9       73.69       71.93     29.27 o
   1  17   9        0.23       11.86     29.63 o
   2  17   9       16.48       -7.14     23.93 o
   3  17   9        8.06       -2.70     30.93 o
  -4  -9  10        8.93       18.57     37.20 o
  -3  -9  10       12.21       38.47     24.35 o
  -2  -9  10      126.10      156.43     31.42 o
  -1  -9  10       11.99       17.64     24.69 o
   0  -9  10      190.26      205.25     28.45 o
   1  -9  10       18.16       14.31     26.27 o
  -6  -8  10        8.24       10.39     25.10 o
  -5  -8  10       16.80      -19.83     23.98 o
  -4  -8  10        7.29       -1.91     30.16 o
  -3  -8  10       59.41       65.29     19.27 o
  -2  -8  10        1.57      -12.66     18.31 o
  -1  -8  10      127.38       94.09     19.62 o
   0  -8  10       73.39       69.45     20.00 o
   1  -8  10       36.09        8.48     23.84 o
   2  -8  10       49.27       28.90     53.71 o
   3  -8  10        0.28       -4.82     24.10 o
  -7  -7  10        8.47       35.64     24.65 o
  -6  -7  10        6.72      -22.62     22.62 o
  -5  -7  10        3.63       -0.36     21.83 o
  -4  -7  10       32.49       14.34     20.87 o
  -3  -7  10        7.44       19.11     17.18 o
  -2  -7  10      583.77      590.99     25.24 o
  -1  -7  10        4.28      -16.97     16.97 o
   0  -7  10      580.50      601.22     25.87 o
   1  -7  10       73.80       87.75     18.81 o
   2  -7  10       29.83       46.38     19.08 o
   3  -7  10        0.68       -7.86     19.41 o
   4  -7  10        2.96        2.51     26.11 o
  -8  -6  10       14.56      -18.01     24.16 o
  -7  -6  10      140.97      166.61     24.46 o
  -6  -6  10       16.76        1.75     20.25 o
  -5  -6  10        1.63      -19.83     19.83 o
  -4  -6  10      195.83      196.84     21.57 o
  -3  -6  10       51.57       37.94     15.79 o
  -2  -6  10     1442.01     1486.96     43.05 o
  -1  -6  10        8.79       -9.16     15.49 o
   0  -6  10     2225.98     2408.51     63.20 o
   1  -6  10       16.94       -4.43     16.42 o
   2  -6  10      352.46      360.54     18.37 o
   3  -6  10        0.92      -17.58     29.62 o
   4  -6  10        5.71      -13.51     19.59 o
   5  -6  10      118.51       64.19     36.27 o
  -8  -5  10       87.06      126.60     34.72 o
  -7  -5  10       81.51       95.90     22.17 o
  -6  -5  10      246.39      250.79     33.31 o
  -5  -5  10      135.62      111.39     19.44 o
  -4  -5  10       11.59       21.43     17.18 o
  -3  -5  10      149.85      142.38     15.51 o
  -2  -5  10       37.76       18.46     12.29 o
  -1  -5  10      465.34      463.17     17.77 o
   0  -5  10      472.91      482.79     20.22 o
   1  -5  10      234.38      227.79     15.45 o
   2  -5  10     1009.00     1157.21     52.42 o
   3  -5  10       30.14       33.57     16.93 o
   4  -5  10        6.21       20.29     18.15 o
   5  -5  10        0.22      -19.47     19.47 o
   6  -5  10       93.19      125.59     27.80 o
  -9  -4  10       58.36        6.91     23.62 o
  -8  -4  10      114.94      153.21     23.56 o
  -7  -4  10        0.53       12.25     19.71 o
  -6  -4  10       21.99       25.23     17.82 o
  -5  -4  10       13.93       11.21     16.87 o
  -4  -4  10      287.70      267.39     16.64 o
  -3  -4  10      422.52      437.75     23.89 o
  -2  -4  10      153.29      150.59     12.16 o
  -1  -4  10      481.40      488.83     17.87 o
   0  -4  10       77.57       72.21     11.67 o
   1  -4  10      380.23      394.92     14.28 o
   2  -4  10       53.89       65.51     13.11 o
   3  -4  10       14.86       18.30     15.17 o
   4  -4  10      104.79       80.56     17.28 o
   5  -4  10       29.06       31.53     18.30 o
   6  -4  10       13.55       24.81     24.54 o
   7  -4  10       23.96        9.70     26.72 o
  -9  -3  10      159.17      194.07     29.45 o
  -8  -3  10        2.11      -25.25     38.65 o
  -7  -3  10      402.98      362.68     24.34 o
  -6  -3  10        1.39       10.54     16.96 o
  -5  -3  10        1.72       12.61     13.04 o
  -4  -3  10       91.98      127.42     13.23 o
  -3  -3  10      296.36      310.06     17.83 o
  -2  -3  10      727.89      715.58     23.40 o
  -1  -3  10      252.81      222.36     12.96 o
   0  -3  10     1182.36     1235.05     30.10 o
   1  -3  10       16.96        9.25     13.23 o
   2  -3  10       58.84       56.26     11.50 o
   3  -3  10       60.75       56.39     12.61 o
   4  -3  10       10.87        4.44     15.37 o
   5  -3  10      167.44      152.39     18.18 o
   6  -3  10       76.60       84.00     19.00 o
   7  -3  10      237.19      228.59     27.52 o
 -10  -2  10      188.44      142.36     26.90 o
  -9  -2  10       62.15       48.27     22.68 o
  -8  -2  10       53.60       52.51     20.15 o
  -7  -2  10      122.09      152.03     21.17 o
  -6  -2  10        0.65      -13.34     13.34 o
  -5  -2  10      693.85      648.74     24.62 o
  -4  -2  10      213.95      242.98     13.94 o
  -3  -2  10      845.91      807.00     24.97 o
  -2  -2  10      890.02      889.02     26.22 o
  -1  -2  10     2119.72     2044.57     39.09 o
   0  -2  10      375.63      403.14     12.14 o
   1  -2  10     1380.80     1257.74     30.47 o
   2  -2  10      539.71      520.55     17.86 o
   3  -2  10        0.34      -11.13     11.13 o
   4  -2  10       37.14       37.95     12.36 o
   5  -2  10       88.24       85.79     16.07 o
   6  -2  10      360.33      346.38     30.97 o
   7  -2  10      109.17      140.20     20.05 o
   8  -2  10      118.31       87.92     56.90 o
 -10  -1  10      102.87      110.90     25.34 o
  -9  -1  10      108.19       98.45     24.01 o
  -8  -1  10      157.63      151.81     22.92 o
  -7  -1  10      225.22      193.69     19.65 o
  -6  -1  10       96.49      106.07     13.74 o
  -5  -1  10        1.70       -6.02     15.01 o
  -4  -1  10        2.00        4.73      9.83 o
  -3  -1  10     1057.12     1098.13     25.50 o
  -2  -1  10      509.98      462.41     15.54 o
  -1  -1  10     2123.17     1998.35     37.65 o
   0  -1  10        8.37       -5.34      5.34 o
   1  -1  10     2000.26     1875.44     35.99 o
   2  -1  10      383.43      413.12     13.83 o
   3  -1  10      220.51      199.65     10.59 o
   4  -1  10      383.27      371.55     13.62 o
   5  -1  10      180.58      167.43     12.20 o
   6  -1  10       81.40      114.17     14.04 o
   7  -1  10        1.32        1.79     14.30 o
   8  -1  10      265.04      236.66     26.61 o
   9  -1  10       28.60       67.21     27.38 o
 -10   0  10        2.42      -23.95     23.95 o
  -9   0  10      489.21      532.01     29.98 o
  -8   0  10       55.11       18.02     40.12 o
  -7   0  10      171.13      183.23     35.16 o
  -6   0  10        1.01       -2.68     13.73 o
  -5   0  10       54.99       43.28     18.38 o
  -4   0  10        8.91        1.08      8.31 o
  -3   0  10      438.30      432.61     13.45 o
  -2   0  10     1860.12     1917.37     54.06 o
  -1   0  10        1.12        6.93      6.45 o
   0   0  10     1208.16     1279.57     31.87 o
   1   0  10      376.68      391.72     18.69 o
   2   0  10      398.00      394.06     10.80 o
   3   0  10      475.56      480.84     15.26 o
   4   0  10      142.64      141.73     10.22 o
   5   0  10      162.04      189.95     11.71 o
   6   0  10       76.85       99.12     13.07 o
   7   0  10      340.96      352.60     17.39 o
   8   0  10       16.82       18.26     14.99 o
   9   0  10       78.25      108.77     26.63 o
 -10   1  10       90.55       85.85     25.00 o
  -9   1  10      103.68      121.15     19.83 o
  -8   1  10       69.83       45.95     16.63 o
  -7   1  10      195.02      218.03     19.61 o
  -6   1  10       40.87       38.54     17.56 o
  -5   1  10        6.99       10.34     10.29 o
  -4   1  10       12.76       -1.21      7.14 o
  -3   1  10      355.81      334.20     11.01 o
  -2   1  10      200.54      197.63     12.81 o
  -1   1  10     1016.84      980.87     24.81 o
   0   1  10      795.30      857.54     22.16 o
   1   1  10      599.42      630.51     18.19 o
   2   1  10      955.19     1040.12     23.65 o
   3   1  10      572.44      574.75     13.78 o
   4   1  10      121.84       95.98      9.02 o
   5   1  10       81.90       66.92      9.85 o
   6   1  10       86.53      109.03     11.32 o
   7   1  10      341.08      405.78     20.69 o
   8   1  10       38.26       35.86     14.81 o
   9   1  10      150.52      172.27     19.56 o
 -10   2  10       67.69       58.48     21.35 o
  -9   2  10       77.61       45.29     22.03 o
  -8   2  10      123.71      132.49     20.51 o
  -7   2  10       87.42       70.70     14.47 o
  -6   2  10      292.57      314.90     24.69 o
  -5   2  10      153.41      170.30     16.51 o
  -4   2  10       38.97       49.13     10.41 o
  -3   2  10      695.93      707.87     38.77 o
  -2   2  10      690.85      746.06     23.67 o
  -1   2  10     2726.85     2578.89    109.93 o
   0   2  10     1560.43     1687.07     76.08 o
   1   2  10     2165.23     2053.42     89.64 o
   2   2  10       27.00       44.32      6.57 o
   3   2  10        6.21       -7.39      7.39 o
   4   2  10      190.24      230.69      8.53 o
   5   2  10       39.40       22.03      9.01 o
   6   2  10      269.92      291.61     15.79 o
   7   2  10      219.74      244.16     14.98 o
   8   2  10       36.47       36.36     14.28 o
   9   2  10       24.53       19.78     17.55 o
  10   2  10      118.88      130.70     27.64 o
 -10   3  10       10.40       16.43     39.68 o
  -9   3  10      260.14      249.49     26.14 o
  -8   3  10       47.36       31.69     19.82 o
  -7   3  10      366.47      333.55     24.60 o
  -6   3  10       32.76       23.99     16.09 o
  -5   3  10        0.29        6.92     10.22 o
  -4   3  10       29.07       21.94      7.07 o
  -3   3  10       45.32       51.50      9.13 o
  -2   3  10     3075.27     3085.22     70.83 o
  -1   3  10      248.30      276.49     23.94 o
   0   3  10     2175.44     2322.52     99.77 o
   1   3  10     1067.21     1144.46     55.83 o
   2   3  10      926.89      883.97     33.76 o
   3   3  10      370.89      319.96      9.12 o
   4   3  10       58.90       60.80      6.53 o
   5   3  10       53.91       35.02      8.64 o
   6   3  10        4.61       -9.64      9.64 o
   7   3  10      267.41      239.26     14.51 o
   8   3  10      185.89      201.28     17.87 o
   9   3  10      118.95      105.86     20.71 o
  10   3  10       95.26      113.28     20.27 o
 -10   4  10       17.38       -9.67     25.32 o
  -9   4  10      195.35      196.65     48.46 o
  -8   4  10       26.76        5.97     20.03 o
  -7   4  10      820.48      815.60     58.14 o
  -6   4  10      218.15      187.77     20.85 o
  -5   4  10      420.05      412.72     16.98 o
  -4   4  10       21.97        9.08      7.32 o
  -3   4  10       98.03       88.80     10.54 o
  -2   4  10      361.07      370.63     18.48 o
  -1   4  10     1322.95     1413.98     65.28 o
   0   4  10      405.70      366.77     27.43 o
   1   4  10      210.13      274.18     24.11 o
   2   4  10     2526.64     2639.20     61.04 o
   3   4  10       23.91       20.49      5.53 o
   4   4  10        1.89        9.10      6.06 o
   5   4  10       52.57       57.23     11.09 o
   6   4  10      234.09      207.39     17.88 o
   7   4  10      151.20      181.61     14.85 o
   8   4  10       25.60       -2.57     13.46 o
   9   4  10      507.40      568.65     21.95 o
  10   4  10        0.11      -18.81     18.81 o
 -10   5  10       58.11       45.91     26.96 o
  -9   5  10       16.52       -8.28     30.96 o
  -8   5  10      118.12      143.50     22.33 o
  -7   5  10        0.96      -17.91     17.91 o
  -6   5  10      497.13      538.34     38.59 o
  -5   5  10        3.58        2.88     11.31 o
  -4   5  10       86.64       73.73      8.29 o
  -3   5  10      111.60      109.43      6.46 o
  -2   5  10      229.58      288.47     11.88 o
  -1   5  10     4752.86     4737.80    107.48 o
   0   5  10       19.16       39.78     17.43 o
   1   5  10     3784.51     3668.73    152.36 o
   2   5  10      111.88      113.81      8.69 o
   3   5  10       25.28       25.70      4.78 o
   4   5  10       41.96       54.97      6.38 o
   5   5  10        7.19        2.21      8.28 o
   6   5  10      503.32      496.58     15.45 o
   7   5  10      168.84      159.32     13.66 o
   8   5  10      190.28      204.07     24.79 o
   9   5  10      104.86      108.27     16.01 o
  10   5  10       22.20       34.30     19.19 o
  -9   6  10      166.67      155.81     26.66 o
  -8   6  10       51.60       79.73     22.28 o
  -7   6  10      192.38      213.35     21.89 o
  -6   6  10      353.58      374.57     16.27 o
  -5   6  10      165.20      138.63     11.72 o
  -4   6  10       86.92       81.80      8.79 o
  -3   6  10       41.77       47.65      6.43 o
  -2   6  10      518.90      537.77     12.54 o
  -1   6  10      777.86      755.24     18.46 o
   0   6  10      131.11      136.18     17.39 o
   1   6  10     2540.98     2452.85     57.02 o
   2   6  10      484.83      485.56     16.93 o
   3   6  10       86.04       92.98      8.18 o
   4   6  10       11.25        4.77      6.30 o
   5   6  10      114.11      119.35      9.48 o
   6   6  10        1.96       -9.68      9.68 o
   7   6  10      201.12      208.37     14.35 o
   8   6  10       33.43       49.80     14.08 o
   9   6  10      108.29       74.57     16.09 o
  10   6  10       67.36       58.60     19.86 o
  -9   7  10       21.07       30.12     25.81 o
  -8   7  10       35.34       44.27     28.73 o
  -7   7  10       89.28      106.08     17.56 o
  -6   7  10       12.49       -2.55     14.81 o
  -5   7  10      132.79      142.60     11.28 o
  -4   7  10      345.55      350.43     15.82 o
  -3   7  10      139.22      118.69      8.85 o
  -2   7  10     1186.65     1293.74     24.12 o
  -1   7  10      821.70      849.40     17.00 o
   0   7  10      705.29      692.59     15.61 o
   1   7  10       14.44       16.28      5.43 o
   2   7  10      492.90      529.97     12.27 o
   3   7  10        0.29        1.22      5.71 o
   4   7  10      261.10      258.32     10.27 o
   5   7  10       26.09       15.93      9.03 o
   6   7  10      455.82      427.98     15.31 o
   7   7  10      938.06      996.84     28.48 o
   8   7  10        0.12        0.09     13.96 o
   9   7  10      390.51      376.44     35.35 o
  10   7  10       33.93       32.55     20.19 o
  -9   8  10        3.07       -3.57     25.74 o
  -8   8  10       86.04       74.29     28.01 o
  -7   8  10       12.81       22.09     17.83 o
  -6   8  10      202.07      216.15     18.61 o
  -5   8  10       25.01       19.98     10.93 o
  -4   8  10      279.05      254.02     12.13 o
  -3   8  10        8.61       18.03      8.89 o
  -2   8  10       39.97       17.41      8.01 o
  -1   8  10     1338.07     1247.77     23.60 o
   0   8  10      309.03      294.54      8.84 o
   1   8  10     1433.90     1429.37     26.06 o
   2   8  10      781.48      807.64     17.99 o
   3   8  10       17.04       16.36      7.54 o
   4   8  10        1.01        3.82      6.50 o
   5   8  10      217.56      197.07     11.23 o
   6   8  10      561.97      603.00     19.17 o
   7   8  10       39.30       55.56     13.57 o
   8   8  10       88.80      102.49     13.76 o
   9   8  10       45.62       46.55     18.88 o
  10   8  10        3.40       -3.27     20.39 o
  -8   9  10        5.37      -13.88     21.13 o
  -7   9  10        5.23      -16.93     18.87 o
  -6   9  10      130.56      146.76     18.37 o
  -5   9  10      114.11      111.17     13.82 o
  -4   9  10      336.13      323.01     13.67 o
  -3   9  10       18.61        0.22      9.70 o
  -2   9  10     1138.26     1128.91     25.71 o
  -1   9  10      538.82      482.09     12.55 o
   0   9  10       24.21       26.87      9.58 o
   1   9  10      736.21      674.13     17.71 o
   2   9  10        1.46       -4.15      6.71 o
   3   9  10      110.31      115.56      7.55 o
   4   9  10      696.35      682.00     19.08 o
   5   9  10       67.74       90.32     10.72 o
   6   9  10      233.10      216.93     17.09 o
   7   9  10      280.07      285.95     16.78 o
   8   9  10      209.94      249.66     17.93 o
   9   9  10       10.89       -2.95     16.81 o
  10   9  10       65.13       64.03     19.10 o
  -8  10  10       41.64       27.96     22.62 o
  -7  10  10      133.78      186.45     22.05 o
  -6  10  10       16.65      -11.54     17.95 o
  -5  10  10        8.74       15.20     13.79 o
  -4  10  10        1.13       16.69     12.98 o
  -3  10  10       84.95       80.76     11.18 o
  -2  10  10      451.48      460.17     14.95 o
  -1  10  10       67.46       84.14     11.14 o
   0  10  10      270.40      316.76     12.75 o
   1  10  10       10.33       -6.10      6.10 o
   2  10  10      784.17      813.25     20.92 o
   3  10  10       81.09       55.38      9.87 o
   4  10  10      421.59      367.08     13.92 o
   5  10  10        4.24       11.49     10.90 o
   6  10  10        9.08       -6.21     13.37 o
   7  10  10       51.36       66.08     15.17 o
   8  10  10        1.25       18.57     15.98 o
   9  10  10       60.76       90.54     18.31 o
  10  10  10       10.52        2.11     22.21 o
  -7  11  10       94.18      133.51     22.77 o
  -6  11  10        4.20        2.80     19.84 o
  -5  11  10        0.24        2.58     14.78 o
  -4  11  10      187.09      153.15     15.06 o
  -3  11  10        2.47       -1.72     12.89 o
  -2  11  10      111.66       95.25     16.66 o
  -1  11  10      682.68      638.37     19.79 o
   0  11  10      144.83      110.96     11.17 o
   1  11  10      448.71      488.13     15.87 o
   2  11  10      323.47      355.73     16.43 o
   3  11  10        3.68       16.84     10.67 o
   4  11  10      135.80      152.52     12.25 o
   5  11  10      158.69      152.92     14.57 o
   6  11  10      319.45      286.87     17.44 o
   7  11  10       33.98       46.90     16.04 o
   8  11  10      100.37      116.72     17.92 o
   9  11  10       28.91       49.03     19.07 o
  -6  12  10       31.79       16.38     23.21 o
  -5  12  10       24.04       -1.55     19.42 o
  -4  12  10       16.30       16.72     14.78 o
  -3  12  10        2.11        7.41     14.28 o
  -2  12  10       25.50       31.93     13.67 o
  -1  12  10      113.73       98.31     13.92 o
   0  12  10       27.33       38.80     11.59 o
   1  12  10      423.34      385.57     15.17 o
   2  12  10       56.12       43.30     11.62 o
   3  12  10       22.41       23.71     13.15 o
   4  12  10       28.69       30.73     13.79 o
   5  12  10       39.84       23.83     14.63 o
   6  12  10        9.49       28.74     16.63 o
   7  12  10        2.07       -9.43     16.70 o
   8  12  10       45.38       30.51     18.30 o
   9  12  10       11.96      -26.21     26.21 o
  -6  13  10        4.31      -26.97     26.97 o
  -5  13  10        7.13       16.49     21.39 o
  -4  13  10        5.18       22.60     16.21 o
  -3  13  10       68.92       53.56     15.59 o
  -2  13  10      556.10      516.81     20.74 o
  -1  13  10      299.89      268.84     21.19 o
   0  13  10       51.63       64.41     14.58 o
   1  13  10       96.21       95.62     14.83 o
   2  13  10      115.97      159.77     15.81 o
   3  13  10        6.19       20.59     24.68 o
   4  13  10      306.20      274.35     17.94 o
   5  13  10       37.52       33.52     16.05 o
   6  13  10       29.99       37.19     18.89 o
   7  13  10       34.85       35.17     20.48 o
   8  13  10        0.59       21.27     19.24 o
  -5  14  10        1.95       33.32     27.46 o
  -4  14  10       35.38       34.69     21.99 o
  -3  14  10        1.11       -6.68     16.65 o
  -2  14  10       32.33       14.57     15.95 o
  -1  14  10      330.79      281.88     18.52 o
   0  14  10       82.48       57.68     15.92 o
   1  14  10      419.63      430.56     20.22 o
   2  14  10      352.32      349.44     19.50 o
   3  14  10       37.76       15.78     16.30 o
   4  14  10        0.86        1.92     16.49 o
   5  14  10       11.57       -4.07     16.92 o
   6  14  10        0.68       -6.75     17.81 o
   7  14  10      173.50      194.43     20.65 o
   8  14  10      101.20       95.89     24.44 o
  -3  15  10        7.84       18.11     22.49 o
  -2  15  10      106.44      112.72     18.31 o
  -1  15  10        4.04       18.72     17.12 o
   0  15  10        1.18      -15.31     16.83 o
   1  15  10       83.18       87.95     17.82 o
   2  15  10        8.75        7.77     17.17 o
   3  15  10        0.76      -17.31     17.31 o
   4  15  10       24.76       24.36     18.36 o
   5  15  10        6.40       21.95     18.58 o
   6  15  10       15.69       -8.23     19.30 o
   7  15  10        1.71      -18.59     29.14 o
  -2  16  10       19.88       11.49     21.06 o
  -1  16  10        1.02      -17.97     17.97 o
   0  16  10      374.23      409.05     30.29 o
   1  16  10        1.88       -4.18     21.40 o
   2  16  10      115.30      160.39     20.14 o
   3  16  10       22.05      -19.16     19.16 o
   4  16  10        6.22       -7.88     19.58 o
   5  16  10        1.61        2.66     20.10 o
   1  17  10        3.71       -7.72     23.23 o
   2  17  10       27.57       49.64     29.90 o
   3  17  10        1.30       -5.58     24.20 o
  -4  -8  11        1.51       -4.51     33.59 o
  -3  -8  11       66.93       62.68     24.38 o
  -2  -8  11        0.50       13.82     49.59 o
  -1  -8  11        0.31      -21.59     56.88 o
   0  -8  11        6.17      -13.32     25.48 o
   1  -8  11        1.86      -26.32     57.68 o
  -6  -7  11      131.84      158.72     33.17 o
  -5  -7  11       66.99       37.64     23.36 o
  -4  -7  11      201.48      187.18     43.56 o
  -3  -7  11      148.52      146.12     19.15 o
  -2  -7  11        0.35       17.08     17.75 o
  -1  -7  11        2.36       18.87     17.84 o
   0  -7  11        0.54      -18.25     18.25 o
   1  -7  11       86.62       75.15     22.27 o
   2  -7  11        4.34        8.72     20.03 o
   3  -7  11       61.42      116.29     21.36 o
  -7  -6  11       66.92       54.76     23.75 o
  -6  -6  11      207.10      155.73     23.85 o
  -5  -6  11       49.60       46.57     21.71 o
  -4  -6  11      233.41      256.51     23.55 o
  -3  -6  11        2.39      -24.87     24.87 o
  -2  -6  11       37.57       67.59     16.58 o
  -1  -6  11       98.79       79.03     30.57 o
   0  -6  11        2.41       -2.34     16.63 o
   1  -6  11       13.23        6.45     17.33 o
   2  -6  11       29.64       33.83     15.55 o
   3  -6  11      154.92      147.06     17.58 o
   4  -6  11       24.37       41.14     25.49 o
  -8  -5  11       11.36       22.03     23.87 o
  -7  -5  11      215.35      226.85     25.21 o
  -6  -5  11        2.10        4.55     20.98 o
  -5  -5  11      267.51      212.81     25.31 o
  -4  -5  11      108.14      109.66     25.16 o
  -3  -5  11      206.48      207.74     20.12 o
  -2  -5  11      313.13      331.87     35.86 o
  -1  -5  11        6.14        6.53     14.51 o
   0  -5  11       77.35      109.77     26.60 o
   1  -5  11      213.32      172.23     17.55 o
   2  -5  11      239.54      247.33     16.45 o
   3  -5  11       20.74        3.86     17.94 o
   4  -5  11      306.66      288.45     22.14 o
   5  -5  11       79.09       82.96     33.90 o
  -8  -4  11      206.84      183.70     24.88 o
  -7  -4  11       41.94       36.51     21.32 o
  -6  -4  11       70.82       65.78     19.19 o
  -5  -4  11      131.85      160.55     22.05 o
  -4  -4  11      169.32      161.73     15.99 o
  -3  -4  11       59.38       53.82     14.00 o
  -2  -4  11       53.48       28.83     11.66 o
  -1  -4  11       94.36      100.75     12.42 o
   0  -4  11        8.77       11.19     12.00 o
   1  -4  11        6.07        8.16     10.88 o
   2  -4  11      585.55      541.82     22.53 o
   3  -4  11      293.90      235.76     18.67 o
   4  -4  11      367.68      314.30     21.23 o
   5  -4  11        1.50      -13.73     19.03 o
   6  -4  11      133.68      119.15     26.64 o
  -9  -3  11        9.62       -6.83     23.71 o
  -8  -3  11       24.34       30.52     21.52 o
  -7  -3  11      112.08       67.82     20.13 o
  -6  -3  11      112.31      140.71     19.38 o
  -5  -3  11      132.91      102.87     14.67 o
  -4  -3  11      924.98      979.90     31.06 o
  -3  -3  11       13.20       22.56     12.12 o
  -2  -3  11      387.94      449.10     16.52 o
  -1  -3  11        2.51        6.84     10.14 o
   0  -3  11        6.21        3.06     10.46 o
   1  -3  11       20.50       10.31      9.71 o
   2  -3  11       50.00       55.04     12.40 o
   3  -3  11      226.73      226.93     15.91 o
   4  -3  11       29.48        8.63     16.19 o
   5  -3  11      161.43      173.86     19.53 o
   6  -3  11       39.10       22.55     19.44 o
   7  -3  11       25.57       30.70     25.63 o
  -9  -2  11       21.01       64.32     32.14 o
  -8  -2  11       47.69       23.78     20.83 o
  -7  -2  11      465.57      451.72     26.10 o
  -6  -2  11      151.81      147.14     18.65 o
  -5  -2  11     1134.58     1053.37     34.10 o
  -4  -2  11       26.94       26.02     11.91 o
  -3  -2  11      514.71      464.22     29.55 o
  -2  -2  11       81.76       75.83     13.44 o
  -1  -2  11       36.60       45.02      9.16 o
   0  -2  11       30.20       37.96      9.31 o
   1  -2  11        0.03       -7.68      9.68 o
   2  -2  11      863.44      801.73     28.60 o
   3  -2  11       18.87       13.37     11.91 o
   4  -2  11      320.96      307.55     16.23 o
   5  -2  11      210.41      184.77     28.00 o
   6  -2  11       13.23       -1.28     17.88 o
   7  -2  11       86.91      126.62     20.96 o
  -9  -1  11        6.09       24.98     26.36 o
  -8  -1  11        3.39        7.00     21.55 o
  -7  -1  11      231.25      217.72     29.05 o
  -6  -1  11        8.66      -12.35     13.21 o
  -5  -1  11     1085.83     1027.99     31.50 o
  -4  -1  11      273.49      272.17     27.13 o
  -3  -1  11     2111.15     1929.50     48.79 o
  -2  -1  11       66.06       80.03      9.62 o
  -1  -1  11       73.06       87.03      8.10 o
   0  -1  11        0.89       -2.76      7.70 o
   1  -1  11      203.65      222.69     10.54 o
   2  -1  11       84.71       58.25     11.95 o
   3  -1  11      218.29      181.87     11.23 o
   4  -1  11     1016.63     1046.88     25.67 o
   5  -1  11      126.50      114.12     13.73 o
   6  -1  11       14.01        8.76     14.06 o
   7  -1  11       11.51       32.51     17.61 o
   8  -1  11       21.92       17.25     24.85 o
  -9   0  11       11.60       28.94     29.70 o
  -8   0  11       19.20       21.90     34.34 o
  -7   0  11       71.59       61.28     39.00 o
  -6   0  11      136.70      143.79     20.46 o
  -5   0  11        5.69       -9.12     11.30 o
  -4   0  11      319.63      344.76     16.53 o
  -3   0  11      616.81      601.33     19.68 o
  -2   0  11      240.39      289.78     14.27 o
  -1   0  11      138.11      140.67      9.15 o
   0   0  11        7.59       14.55      6.55 o
   1   0  11      692.00      702.26     21.22 o
   2   0  11       27.64       21.56      7.86 o
   3   0  11     2843.68     2760.63     52.84 o
   4   0  11        1.34       -9.69      9.69 o
   5   0  11      797.31      742.76     21.56 o
   6   0  11       33.41       39.40     13.47 o
   7   0  11      110.89      105.66     15.46 o
   8   0  11       62.69       10.66     18.01 o
  -9   1  11       22.29       15.43     22.35 o
  -8   1  11       48.64       39.07     17.00 o
  -7   1  11      439.43      426.97     20.40 o
  -6   1  11       11.71       -0.06     12.56 o
  -5   1  11     1548.71     1452.79     39.37 o
  -4   1  11      114.71      137.69     10.81 o
  -3   1  11      175.14      209.14      8.48 o
  -2   1  11       54.83       71.40      7.55 o
  -1   1  11        7.21       22.08      8.88 o
   0   1  11        9.86       25.43      6.05 o
   1   1  11      165.10      213.28     10.91 o
   2   1  11      323.79      302.83      9.44 o
   3   1  11     1061.14      906.39     20.95 o
   4   1  11      740.67      691.17     22.18 o
   5   1  11     1281.81     1218.25     27.75 o
   6   1  11       52.98       26.02     12.63 o
   7   1  11      418.58      468.88     19.49 o
   8   1  11        3.84       15.01     15.38 o
   9   1  11       14.73       27.38     25.27 o
  -9   2  11       53.88       44.84     29.76 o
  -8   2  11      169.34      164.33     21.67 o
  -7   2  11      286.65      268.25     23.99 o
  -6   2  11      301.39      281.24     19.97 o
  -5   2  11     1171.70     1118.49     32.28 o
  -4   2  11      149.77      150.96     10.47 o
  -3   2  11     1158.73     1139.78     33.98 o
  -2   2  11      211.73      238.56     11.62 o
  -1   2  11        6.90       18.82     19.83 o
   0   2  11       10.70      -11.68     19.58 o
   1   2  11       49.22       45.24     20.00 o
   2   2  11      349.36      334.70     12.72 o
   3   2  11       17.33       12.65      6.14 o
   4   2  11      367.93      402.60     12.60 o
   5   2  11      135.36      135.09     10.61 o
   6   2  11       11.84        7.16     10.73 o
   7   2  11      117.28      110.11     14.05 o
   8   2  11        2.01        2.26     14.61 o
   9   2  11        0.87       -2.41     18.15 o
  -9   3  11        3.65       19.32     22.94 o
  -8   3  11        1.16       16.37     19.93 o
  -7   3  11        1.01       -9.60     17.53 o
  -6   3  11      625.10      583.16     24.21 o
  -5   3  11       18.03      -10.78     10.78 o
  -4   3  11     2405.87     2417.38     59.45 o
  -3   3  11      845.07      749.30     24.07 o
  -2   3  11      427.77      537.49     15.75 o
  -1   3  11      375.96      383.91     29.87 o
   0   3  11        2.65        1.72     18.02 o
   1   3  11      217.75      183.28     23.99 o
   2   3  11      184.46      218.73      9.13 o
   3   3  11      973.98      870.19     23.98 o
   4   3  11        3.67       -7.00      7.00 o
   5   3  11     1314.92     1399.36     29.85 o
   6   3  11       19.39       15.97     10.35 o
   7   3  11       48.93       28.04     12.93 o
   8   3  11       66.57       56.40     14.82 o
   9   3  11        8.17      -17.77     17.77 o
  -9   4  11       12.32       15.01     22.81 o
  -8   4  11       62.61       77.36     26.00 o
  -7   4  11       48.05       28.11     18.49 o
  -6   4  11      232.13      227.87     15.50 o
  -5   4  11      357.78      351.29     15.64 o
  -4   4  11     1981.45     1994.20     50.12 o
  -3   4  11      352.85      327.38     16.28 o
  -2   4  11      210.96      236.40     10.38 o
  -1   4  11       49.59       74.19     20.21 o
   0   4  11       78.19      109.14     20.96 o
   1   4  11      413.43      420.50     30.62 o
   2   4  11      708.77      704.49     20.54 o
   3   4  11     1354.42     1266.63     27.29 o
   4   4  11      395.91      342.05     17.71 o
   5   4  11     1349.25     1306.99     25.77 o
   6   4  11      115.86       77.77     10.69 o
   7   4  11      277.39      292.56     15.44 o
   8   4  11       84.10       47.38     14.43 o
   9   4  11        0.20      -15.30     17.68 o
  -9   5  11       24.80       19.89     24.14 o
  -8   5  11       55.28       62.96     21.52 o
  -7   5  11       13.70      -18.07     18.07 o
  -6   5  11      255.00      269.73     20.52 o
  -5   5  11       27.55       28.45     11.80 o
  -4   5  11        0.87       -8.97      8.97 o
  -3   5  11       54.86       69.06      6.77 o
  -2   5  11      113.08      125.37      7.95 o
  -1   5  11       16.31       12.43     19.79 o
   0   5  11       66.11      108.34     21.30 o
   1   5  11        0.70       10.63     18.69 o
   2   5  11      481.18      490.55     22.35 o
   3   5  11      691.23      649.24     13.78 o
   4   5  11     2789.60     2546.41     48.69 o
   5   5  11        1.37       -7.44     10.07 o
   6   5  11      561.59      493.89     15.72 o
   7   5  11      231.29      268.30     15.25 o
   8   5  11       65.83       36.62     14.41 o
   9   5  11        5.41       -5.56     15.52 o
  10   5  11       19.89       34.45     19.66 o
  -9   6  11        3.63       28.09     24.82 o
  -8   6  11      165.48      136.14     23.75 o
  -7   6  11       26.53       28.56     19.69 o
  -6   6  11      822.48      814.11     29.29 o
  -5   6  11      339.60      293.00     13.88 o
  -4   6  11      724.93      788.62     19.94 o
  -3   6  11      232.12      246.39      8.54 o
  -2   6  11      284.37      343.63     11.83 o
  -1   6  11        7.06       -6.26      6.27 o
   0   6  11        1.03        0.86      5.70 o
   1   6  11        3.93        8.38      5.56 o
   2   6  11      136.60      144.82      8.12 o
   3   6  11       11.07        9.76      5.16 o
   4   6  11     1195.10     1152.36     24.98 o
   5   6  11      270.58      260.90     11.27 o
   6   6  11      261.94      252.64     12.48 o
   7   6  11        1.89        8.87     13.10 o
   8   6  11       38.17       28.68     14.46 o
   9   6  11       26.59       32.02     15.93 o
  10   6  11       12.98       17.66     19.80 o
  -9   7  11       14.08      -13.12     34.17 o
  -8   7  11       77.11       16.30     22.91 o
  -7   7  11      135.36      130.34     17.89 o
  -6   7  11      215.21      183.07     16.87 o
  -5   7  11      532.49      566.15     20.13 o
  -4   7  11     1423.49     1512.22     31.88 o
  -3   7  11       81.59       89.82      8.68 o
  -2   7  11      275.88      317.32      9.45 o
  -1   7  11      131.77      147.86      7.06 o
   0   7  11        0.22       -4.33      6.79 o
   1   7  11      147.76      140.50     10.86 o
   2   7  11      339.86      370.41     11.06 o
   3   7  11      361.85      344.27      9.87 o
   4   7  11      110.37      113.04      8.82 o
   5   7  11       32.53       30.09      8.50 o
   6   7  11        4.42       -8.41      9.94 o
   7   7  11       40.42       47.02     13.11 o
   8   7  11       38.19       39.96     14.69 o
   9   7  11       21.57       16.08     18.35 o
  10   7  11       41.68       63.54     20.47 o
  -8   8  11        0.25       25.80     20.05 o
  -7   8  11       28.41        9.34     17.86 o
  -6   8  11       52.13       53.10     16.18 o
  -5   8  11      256.78      268.29     15.18 o
  -4   8  11      762.16      717.89     21.43 o
  -3   8  11     1758.60     1777.43     46.75 o
  -2   8  11       96.67      107.01      8.74 o
  -1   8  11      676.11      667.08     15.23 o
   0   8  11        1.23        3.87      5.85 o
   1   8  11      254.30      271.32      8.41 o
   2   8  11      393.69      383.56     11.09 o
   3   8  11       19.06        9.99      7.57 o
   4   8  11      861.83      843.71     20.91 o
   5   8  11      368.40      344.87     13.74 o
   6   8  11      367.11      359.12     14.43 o
   7   8  11        6.67       -9.63     14.59 o
   8   8  11      153.67      122.77     17.46 o
   9   8  11        3.90       13.50     16.64 o
  10   8  11        5.53       10.79     20.93 o
  -8   9  11        1.20        4.56     21.28 o
  -7   9  11        0.99      -15.24     18.83 o
  -6   9  11       21.81       -8.63     17.21 o
  -5   9  11        1.28      -13.26     13.26 o
  -4   9  11        4.43       -9.61     10.58 o
  -3   9  11      282.93      317.45     12.98 o
  -2   9  11        8.26        1.14      9.01 o
  -1   9  11        0.90       10.28      8.33 o
   0   9  11       65.78       72.12      9.68 o
   1   9  11      413.94      346.67     14.66 o
   2   9  11       26.18       14.19      8.12 o
   3   9  11      980.80      982.41     23.05 o
   4   9  11     1040.58     1085.40     25.15 o
   5   9  11      821.37      825.89     22.18 o
   6   9  11      730.21      685.78     20.82 o
   7   9  11       53.48       45.41     14.34 o
   8   9  11       82.60       86.69     14.72 o
   9   9  11       53.58       31.92     17.20 o
  -7  10  11       89.08      124.20     28.47 o
  -6  10  11        2.96        9.72     18.15 o
  -5  10  11      172.59      171.63     24.78 o
  -4  10  11      620.55      610.56     21.76 o
  -3  10  11      427.25      458.59     15.68 o
  -2  10  11      463.83      504.13     16.33 o
  -1  10  11       66.30       68.97      9.90 o
   0  10  11        1.01        4.95      9.15 o
   1  10  11       61.37       64.77      9.37 o
   2  10  11        6.43       17.10      9.18 o
   3  10  11     1503.33     1513.76     32.49 o
   4  10  11      472.81      448.15     14.98 o
   5  10  11      140.30      172.74     12.42 o
   6  10  11       74.31       57.24     16.71 o
   7  10  11      122.02      130.36     15.94 o
   8  10  11       85.60       72.13     25.53 o
   9  10  11       20.91       31.39     17.82 o
  -7  11  11       75.86       79.22     22.17 o
  -6  11  11        6.55       -6.59     19.73 o
  -5  11  11      270.01      280.52     25.09 o
  -4  11  11       51.38       64.02     14.61 o
  -3  11  11      267.04      284.28     16.04 o
  -2  11  11       46.80       47.20     11.33 o
  -1  11  11       33.74       38.12     10.77 o
   0  11  11        9.21        7.34     10.27 o
   1  11  11        0.04       -4.35     10.04 o
   2  11  11      414.01      411.18     14.62 o
   3  11  11       59.59       70.79     11.09 o
   4  11  11       73.01       80.82     11.66 o
   5  11  11       10.40        4.45     13.72 o
   6  11  11        5.70       25.18     14.49 o
   7  11  11       17.92       27.22     16.05 o
   8  11  11        4.85       -8.74     17.28 o
   9  11  11       52.24       38.69     19.09 o
  -6  12  11       34.01       -2.66     21.06 o
  -5  12  11      139.41      147.23     19.17 o
  -4  12  11      235.19      255.76     17.52 o
  -3  12  11      125.07      131.10     15.33 o
  -2  12  11       96.09      102.13     26.44 o
  -1  12  11      129.07      143.98     18.01 o
   0  12  11        4.97       -1.76     11.29 o
   1  12  11        9.84        1.34     11.27 o
   2  12  11       99.82       77.60     11.91 o
   3  12  11      401.33      443.02     16.33 o
   4  12  11      377.81      366.48     17.57 o
   5  12  11      122.90      129.79     18.46 o
   6  12  11       17.66       -3.05     20.41 o
   7  12  11        3.47       -9.69     16.67 o
   8  12  11        8.34        5.32     17.98 o
  -5  13  11        1.10      -15.70     20.93 o
  -4  13  11       66.50       59.06     16.94 o
  -3  13  11      111.60       89.87     18.72 o
  -2  13  11      233.69      241.48     17.20 o
  -1  13  11       69.71       56.72     16.60 o
   0  13  11        0.35       19.57     14.22 o
   1  13  11      110.12       96.13     15.18 o
   2  13  11      163.50      156.29     15.68 o
   3  13  11      190.12      209.82     18.31 o
   4  13  11       16.53       26.61     15.36 o
   5  13  11      374.92      397.99     20.07 o
   6  13  11        0.41      -16.36     16.36 o
   7  13  11       57.34       64.40     18.41 o
   8  13  11       10.98       32.75     19.69 o
  -4  14  11        1.54      -19.42     23.19 o
  -3  14  11       46.91       64.19     19.62 o
  -2  14  11       72.79       54.42     16.66 o
  -1  14  11        0.81      -15.67     15.67 o
   0  14  11        0.12       -9.30     15.36 o
   1  14  11       41.15       13.46     15.85 o
   2  14  11      170.84      198.66     17.71 o
   3  14  11      213.15      160.32     17.49 o
   4  14  11      179.49      200.10     18.50 o
   5  14  11       90.28       91.89     25.86 o
   6  14  11        0.87       14.39     18.30 o
   7  14  11       74.17       71.92     19.39 o
  -3  15  11        3.93        2.21     21.11 o
  -2  15  11       10.90       26.42     17.33 o
  -1  15  11        2.70      -16.88     16.88 o
   0  15  11       10.10        9.37     16.98 o
   1  15  11        1.31        9.43     16.87 o
   2  15  11       48.98       69.22     17.74 o
   3  15  11       68.19       56.66     18.16 o
   4  15  11       91.79       92.83     18.81 o
   5  15  11        0.08        6.39     18.49 o
   6  15  11       47.01       58.83     19.90 o
  -1  16  11       14.31       32.21     19.04 o
   0  16  11        1.01       17.78     18.56 o
   1  16  11       20.67        7.76     18.60 o
   2  16  11        0.18      -12.91     18.67 o
   3  16  11        1.17      -19.02     19.02 o
   4  16  11        0.14      -20.29     20.29 o
   5  16  11       12.11       16.80     20.27 o
  -4  -7  12        2.60       -3.63     23.12 o
  -3  -7  12       83.16       79.93     23.56 o
  -2  -7  12        0.54      -16.10     26.32 o
  -1  -7  12       49.23       58.39     21.60 o
   0  -7  12      152.94      184.98     21.29 o
   1  -7  12       14.47       17.61     20.22 o
  -5  -6  12       19.03        7.31     22.05 o
  -4  -6  12       19.66       19.16     21.30 o
  -3  -6  12       16.59       17.23     20.36 o
  -2  -6  12      290.87      269.49     23.57 o
  -1  -6  12      315.28      296.34     36.49 o
   0  -6  12      132.64      112.38     18.54 o
   1  -6  12      159.66      166.59     20.01 o
   2  -6  12        6.86        9.28     18.93 o
   3  -6  12        8.45       11.14     16.98 o
  -7  -5  12       80.35      135.04     24.56 o
  -6  -5  12        6.70       15.44     20.89 o
  -5  -5  12       15.74        2.80     20.44 o
  -4  -5  12      109.05      104.27     20.67 o
  -3  -5  12        5.68       -9.19     18.65 o
  -2  -5  12      262.89      284.20     18.47 o
  -1  -5  12      133.65      149.12     17.03 o
   0  -5  12      260.09      305.91     19.62 o
   1  -5  12      187.62      147.13     18.12 o
   2  -5  12      166.33      183.14     16.35 o
   3  -5  12       18.67       -7.11     18.65 o
   4  -5  12        0.57      -10.61     19.98 o
  -7  -4  12       75.91       61.87     26.36 o
  -6  -4  12        0.29       10.20     19.66 o
  -5  -4  12       15.23       21.58     18.76 o
  -4  -4  12        1.02       -7.40     17.41 o
  -3  -4  12      261.77      221.71     19.99 o
  -2  -4  12        7.59      -12.33     12.33 o
  -1  -4  12      620.25      633.35     22.12 o
   0  -4  12      231.73      265.36     15.57 o
   1  -4  12       11.06       21.19     14.99 o
   2  -4  12      170.38      194.47     15.11 o
   3  -4  12        6.23        4.43     17.11 o
   4  -4  12        1.43      -18.00     18.00 o
   5  -4  12        0.22      -19.71     19.71 o
  -8  -3  12      115.52      139.48     23.70 o
  -7  -3  12        5.81        6.84     20.08 o
  -6  -3  12       67.20       58.24     19.03 o
  -5  -3  12       34.58       11.97     16.76 o
  -4  -3  12       16.82       12.90     13.68 o
  -3  -3  12      120.26      135.43     21.25 o
  -2  -3  12       24.07       11.06     12.70 o
  -1  -3  12      974.14      936.50     26.42 o
   0  -3  12        1.03      -14.18     14.18 o
   1  -3  12      792.51      731.42     20.58 o
   2  -3  12        6.26        1.43     14.96 o
   3  -3  12       57.65       21.30     15.53 o
   4  -3  12       37.02       -1.47     16.78 o
   5  -3  12       67.50       60.82     19.10 o
   6  -3  12       40.90       37.60     20.51 o
  -8  -2  12       14.44       27.97     21.21 o
  -7  -2  12       30.47       88.33     31.72 o
  -6  -2  12      211.01      224.77     20.88 o
  -5  -2  12        2.97      -13.26     13.26 o
  -4  -2  12      109.33      104.86     13.35 o
  -3  -2  12      173.29      153.93     13.11 o
  -2  -2  12      554.03      524.55     20.98 o
  -1  -2  12      189.94      182.23     11.35 o
   0  -2  12      537.59      511.31     17.67 o
   1  -2  12      709.93      641.76     18.25 o
   2  -2  12       45.28       32.41     11.66 o
   3  -2  12       65.51       56.54     12.80 o
   4  -2  12        0.40      -15.49     15.49 o
   5  -2  12      144.05      125.26     18.09 o
   6  -2  12       25.08        7.87     21.07 o
   7  -2  12      119.32      136.57     27.64 o
  -9  -1  12        7.38       11.77     23.45 o
  -8  -1  12      101.99       80.11     21.34 o
  -7  -1  12        3.18       -8.76     18.39 o
  -6  -1  12        7.73       16.14     16.43 o
  -5  -1  12        2.53        6.53     18.17 o
  -4  -1  12       59.60       49.26     11.65 o
  -3  -1  12      755.82      740.63     23.92 o
  -2  -1  12      187.85      178.39     11.53 o
  -1  -1  12      178.02      155.37     11.07 o
   0  -1  12      508.95      551.39     17.18 o
   1  -1  12        1.14       -3.26      9.10 o
   2  -1  12      168.76      172.03     11.76 o
   3  -1  12        8.89        4.14     11.42 o
   4  -1  12        0.08       -2.17     11.36 o
   5  -1  12        4.42       -8.42     13.54 o
   6  -1  12       65.13       69.54     15.43 o
   7  -1  12      157.91      168.12     28.90 o
  -9   0  12       39.03       40.80     23.05 o
  -8   0  12      342.98      337.64     25.29 o
  -7   0  12        3.69       -4.50     17.86 o
  -6   0  12       90.66       87.10     14.22 o
  -5   0  12       55.17       59.46     12.41 o
  -4   0  12      181.06      160.54     12.18 o
  -3   0  12      406.43      360.23     14.77 o
  -2   0  12       60.04       93.72     13.69 o
  -1   0  12      895.40      842.67     38.27 o
   0   0  12       28.89       17.43     13.02 o
   1   0  12      354.20      380.01     15.73 o
   2   0  12        1.63       -8.41      8.41 o
   3   0  12      269.47      301.85     12.30 o
   4   0  12        0.57        3.05     10.48 o
   5   0  12        0.16       -0.73     11.59 o
   6   0  12      295.57      301.27     27.36 o
   7   0  12       17.07       25.35     15.54 o
   8   0  12      121.79      116.80     20.19 o
  -9   1  12      116.62      114.86     24.03 o
  -8   1  12       63.78       57.05     22.24 o
  -7   1  12       57.83       44.70     15.73 o
  -6   1  12       97.47       93.61     12.53 o
  -5   1  12      149.14      129.23     12.79 o
  -4   1  12      319.00      299.60     13.80 o
  -3   1  12      172.53      169.79     15.33 o
  -2   1  12      492.90      478.91     17.55 o
  -1   1  12      817.77      790.91     24.40 o
   0   1  12     1633.13     1701.54     35.31 o
   1   1  12      868.47      883.53     24.51 o
   2   1  12       72.52       92.39     13.10 o
   3   1  12      431.00      425.94     13.37 o
   4   1  12        2.81       -9.62      9.62 o
   5   1  12        8.04       -4.82     10.69 o
   6   1  12      149.10      133.05     18.54 o
   7   1  12      102.30      103.44     18.59 o
   8   1  12      136.98      126.13     17.08 o
  -9   2  12       66.29       62.38     20.02 o
  -8   2  12       85.90       80.03     21.36 o
  -7   2  12       85.46       94.41     18.57 o
  -6   2  12       22.64       47.90     15.76 o
  -5   2  12       46.91       40.93     14.36 o
  -4   2  12        9.95       -2.72      9.41 o
  -3   2  12      382.30      335.43     21.68 o
  -2   2  12      874.49      873.50     26.35 o
  -1   2  12       15.25        9.58     22.14 o
   0   2  12     1029.63     1069.68     57.38 o
   1   2  12      128.69      147.40     25.20 o
   2   2  12      210.42      225.13     10.39 o
   3   2  12       59.80       52.71      7.96 o
   4   2  12       26.87       -0.75     10.58 o
   5   2  12       46.45       44.70     10.29 o
   6   2  12        1.17        5.11     12.52 o
   7   2  12        6.16       15.57     17.89 o
   8   2  12        0.18        9.73     15.35 o
  -9   3  12        0.09      -22.76     22.76 o
  -8   3  12      146.52      142.81     22.47 o
  -7   3  12        0.37        5.07     17.74 o
  -6   3  12       44.58       36.17     13.23 o
  -5   3  12       80.46      106.18     12.22 o
  -4   3  12        4.50        2.47      9.55 o
  -3   3  12       90.22      106.21      9.13 o
  -2   3  12       70.34       58.89     14.03 o
  -1   3  12     1238.84     1120.34     59.06 o
   0   3  12      112.29      158.12     24.66 o
   1   3  12      430.53      384.33     31.30 o
   2   3  12      281.92      302.43     15.67 o
   3   3  12      567.31      557.69     19.80 o
   4   3  12      116.88      123.95     14.52 o
   5   3  12      133.88      120.35     10.39 o
   6   3  12      132.02      110.29     12.72 o
   7   3  12       16.08       19.76     13.47 o
   8   3  12      396.52      377.73     18.93 o
   9   3  12        2.30        8.05     18.69 o
  -9   4  12      107.34      117.36     25.20 o
  -8   4  12       12.29      -18.09     20.83 o
  -7   4  12       25.57       31.80     18.91 o
  -6   4  12        3.55      -12.99     12.99 o
  -5   4  12      116.74       88.76     12.31 o
  -4   4  12       83.20       79.93     10.28 o
  -3   4  12      150.99      178.40     11.58 o
  -2   4  12      561.02      629.99     43.73 o
  -1   4  12      548.33      521.31     38.23 o
   0   4  12     1178.36     1393.35     67.80 o
   1   4  12     1062.88     1157.39     59.48 o
   2   4  12       25.94        3.36      9.98 o
   3   4  12        2.44        3.60      9.88 o
   4   4  12        2.04        0.20      8.64 o
   5   4  12      286.01      262.06     11.54 o
   6   4  12      186.69      190.66     12.00 o
   7   4  12       37.16       16.27     14.60 o
   8   4  12      231.57      258.41     17.12 o
   9   4  12       79.39       46.20     19.02 o
  -9   5  12      102.64      126.41     26.02 o
  -8   5  12       19.27       -0.01     21.67 o
  -7   5  12       20.12       39.91     19.41 o
  -6   5  12      106.28      105.94     14.56 o
  -5   5  12      827.63      844.67     27.86 o
  -4   5  12      281.22      298.30     25.78 o
  -3   5  12      404.02      401.67     27.96 o
  -2   5  12     1187.26     1266.15     31.81 o
  -1   5  12      739.42      703.42     43.69 o
   0   5  12     1603.15     1808.68     83.18 o
   1   5  12      228.79      281.49     28.57 o
   2   5  12      834.91      808.66     28.31 o
   3   5  12      276.01      294.22     11.75 o
   4   5  12        7.01        7.29      7.75 o
   5   5  12      271.91      273.53     13.58 o
   6   5  12       18.17       12.44     10.13 o
   7   5  12      169.64      158.35     17.09 o
   8   5  12        4.54       17.36     14.59 o
   9   5  12      132.03      140.75     19.77 o
  -9   6  12        8.72       12.60     30.31 o
  -8   6  12      121.07      147.36     24.17 o
  -7   6  12      160.12      189.50     22.24 o
  -6   6  12        8.56       30.20     14.40 o
  -5   6  12      140.44      161.73     17.31 o
  -4   6  12      163.31      174.67     11.56 o
  -3   6  12      290.79      269.37     13.98 o
  -2   6  12      529.86      501.53     16.44 o
  -1   6  12     2003.06     1982.12     47.26 o
   0   6  12     1144.14     1190.29     60.87 o
   1   6  12     1789.82     1835.10     84.31 o
   2   6  12      977.95     1057.20     27.33 o
   3   6  12      366.06      369.09     12.90 o
   4   6  12       46.35       41.83      7.42 o
   5   6  12       12.09        0.98     10.49 o
   6   6  12       14.90        2.65     10.32 o
   7   6  12        9.62       -2.80     12.94 o
   8   6  12      121.12      107.33     15.46 o
   9   6  12       25.52       43.62     16.53 o
  -8   7  12       56.06       61.93     24.76 o
  -7   7  12       85.94       94.39     25.69 o
  -6   7  12       98.65      116.21     19.60 o
  -5   7  12       93.18       94.20     12.28 o
  -4   7  12       14.09       13.10      9.63 o
  -3   7  12      257.20      258.99     10.62 o
  -2   7  12       61.73       61.66      7.56 o
  -1   7  12       99.15      103.50      8.50 o
   0   7  12      140.72      177.30      9.19 o
   1   7  12      806.30      806.78     22.32 o
   2   7  12      113.27      110.66      8.16 o
   3   7  12      382.25      395.21     12.07 o
   4   7  12      205.47      197.05      9.00 o
   5   7  12      799.53      808.67     19.29 o
   6   7  12       37.13       10.80     11.28 o
   7   7  12       53.99       18.02     13.37 o
   8   7  12      103.48      106.08     15.48 o
   9   7  12        1.29       24.20     18.94 o
  -8   8  12       12.98       -1.99     24.02 o
  -7   8  12       33.63       56.59     18.30 o
  -6   8  12        0.67        9.29     16.22 o
  -5   8  12        0.07      -10.85     11.22 o
  -4   8  12      108.68       83.79     10.90 o
  -3   8  12      826.71      802.99     20.69 o
  -2   8  12      384.54      374.17     12.43 o
  -1   8  12        2.09       -7.10      7.22 o
   0   8  12     2337.37     2493.01     45.94 o
   1   8  12        7.02       -5.73      5.73 o
   2   8  12       25.46       25.47      7.16 o
   3   8  12       24.05       11.76      7.78 o
   4   8  12      212.53      201.21     12.01 o
   5   8  12      647.47      632.25     18.78 o
   6   8  12       79.63       61.13     10.39 o
   7   8  12       34.93       31.59     12.39 o
   8   8  12        2.19      -13.54     13.54 o
   9   8  12       83.75       90.35     17.37 o
  -8   9  12       71.11      116.70     22.50 o
  -7   9  12       12.94       14.07     19.55 o
  -6   9  12       18.87       25.48     17.48 o
  -5   9  12        2.33       -5.80     13.61 o
  -4   9  12       50.21       13.15     11.71 o
  -3   9  12      259.99      240.50     12.11 o
  -2   9  12        8.90       -9.00      9.00 o
  -1   9  12      331.01      320.47     11.60 o
   0   9  12      171.82      175.95      9.48 o
   1   9  12      225.24      280.62     11.05 o
   2   9  12      213.58      213.03     10.09 o
   3   9  12     1156.46     1077.79     24.45 o
   4   9  12       37.10       54.15      9.63 o
   5   9  12        1.47        2.03     10.38 o
   6   9  12       71.89       57.65     18.39 o
   7   9  12      146.06      172.31     14.06 o
   8   9  12      106.03      111.78     14.87 o
   9   9  12      152.67      187.46     19.03 o
  -7  10  12        9.73       -8.78     20.48 o
  -6  10  12       11.11        4.55     18.60 o
  -5  10  12        2.97       -3.30     14.29 o
  -4  10  12       22.95        7.92     13.16 o
  -3  10  12       60.41       35.86     11.20 o
  -2  10  12       18.94       28.79     10.22 o
  -1  10  12      794.75      698.00     20.56 o
   0  10  12      326.27      408.52     13.52 o
   1  10  12      547.87      493.81     15.79 o
   2  10  12       18.00        2.76      9.11 o
   3  10  12      422.97      397.84     13.78 o
   4  10  12       38.54       42.87     10.45 o
   5  10  12        4.65        4.29     11.00 o
   6  10  12      180.99      156.20     15.06 o
   7  10  12      197.13      190.67     16.68 o
   8  10  12       75.09       85.39     15.29 o
   9  10  12       22.34        7.31     17.96 o
  -6  11  12       29.93       11.89     22.64 o
  -5  11  12       17.84       13.75     15.42 o
  -4  11  12        4.05       -7.82     14.28 o
  -3  11  12      178.11      140.01     14.38 o
  -2  11  12       45.30       51.08     11.39 o
  -1  11  12      112.98       83.62     11.18 o
   0  11  12      276.98      290.64     13.09 o
   1  11  12      245.93      193.16     11.73 o
   2  11  12       75.52       97.78     15.40 o
   3  11  12       19.49       21.93     10.77 o
   4  11  12        6.11       -9.50     12.39 o
   5  11  12        0.30       17.70     21.45 o
   6  11  12        0.14       -2.61     15.07 o
   7  11  12       23.66       15.88     15.89 o
   8  11  12        8.00       -6.57     17.46 o
  -6  12  12        1.95      -11.82     21.23 o
  -5  12  12        8.71       39.16     16.58 o
  -4  12  12        0.35       21.06     15.45 o
  -3  12  12      193.66      176.35     16.18 o
  -2  12  12       19.47        8.84     13.79 o
  -1  12  12       10.72        3.90     13.39 o
   0  12  12        2.47      -11.29     11.29 o
   1  12  12       13.33        4.95     11.28 o
   2  12  12       47.52       70.66     14.68 o
   3  12  12       38.36       63.65     26.68 o
   4  12  12       35.11       22.65     20.08 o
   5  12  12       40.00       23.98     14.61 o
   6  12  12        7.83       -6.34     15.46 o
   7  12  12       20.42       16.89     16.88 o
   8  12  12       32.14       20.83     18.67 o
  -5  13  12        0.18       39.14     21.57 o
  -4  13  12        3.33       -8.27     16.63 o
  -3  13  12       67.64       61.18     16.19 o
  -2  13  12       62.52       44.89     15.43 o
  -1  13  12       36.12       41.62     14.72 o
   0  13  12      152.95      170.81     16.21 o
   1  13  12       16.52       39.50     14.16 o
   2  13  12       10.10       14.84     16.66 o
   3  13  12      229.60      226.86     16.84 o
   4  13  12       12.57        1.88     14.99 o
   5  13  12       30.74       45.65     16.05 o
   6  13  12       41.26       34.36     17.49 o
   7  13  12        5.91       20.83     18.42 o
  -4  14  12        8.35        7.57     21.35 o
  -3  14  12        0.04        7.93     18.84 o
  -2  14  12       81.26       70.35     16.83 o
  -1  14  12       30.63       30.00     16.06 o
   0  14  12      285.93      280.84     18.45 o
   1  14  12       40.84       36.44     15.97 o
   2  14  12      145.97      132.33     16.93 o
   3  14  12       62.98       86.72     21.87 o
   4  14  12       60.96       43.54     16.51 o
   5  14  12        3.42       13.85     17.14 o
   6  14  12       36.28       11.70     18.24 o
   7  14  12       14.03        8.59     19.14 o
  -3  15  12       15.08       46.63     21.52 o
  -2  15  12        5.34       32.27     17.70 o
  -1  15  12       13.13       20.48     17.32 o
   0  15  12       10.96      -17.05     17.05 o
   1  15  12        5.90        8.76     17.12 o
   2  15  12       49.16       57.39     17.68 o
   3  15  12        2.47       16.12     17.74 o
   4  15  12        9.91        5.22     18.22 o
   5  15  12        0.89      -10.63     18.49 o
   6  15  12        0.03      -19.46     19.46 o
  -1  16  12       57.75       73.73     19.50 o
   0  16  12      199.37      227.33     20.46 o
   1  16  12       40.64       41.26     19.04 o
   2  16  12        6.11        0.85     18.80 o
   3  16  12       18.98       27.24     20.91 o
   4  16  12        1.54      -19.55     19.55 o
  -3  -6  13       67.19       30.60     22.20 o
  -2  -6  13       30.27       13.11     21.26 o
  -1  -6  13       20.31       20.85     18.09 o
   0  -6  13        2.82       -3.84     18.58 o
  -5  -5  13        0.09       -5.38     21.29 o
  -4  -5  13       98.74      103.99     21.65 o
  -3  -5  13        0.99      -19.43     19.62 o
  -2  -5  13       50.05       52.88     16.54 o
  -1  -5  13        3.34       -1.54     16.10 o
   0  -5  13        1.84       -3.45     16.65 o
   1  -5  13       38.35       50.62     17.84 o
   2  -5  13        3.65       -5.69     18.41 o
  -6  -4  13        2.15      -10.18     20.63 o
  -5  -4  13      327.85      304.27     23.72 o
  -4  -4  13       42.65       50.63     19.27 o
  -3  -4  13       14.00      -18.76     26.44 o
  -2  -4  13       21.89        0.86     17.41 o
  -1  -4  13        8.98        6.00     14.54 o
   0  -4  13       70.40       83.41     15.96 o
   1  -4  13       11.15        2.53     15.84 o
   2  -4  13      215.97      207.50     19.91 o
   3  -4  13       52.12       55.50     18.58 o
   4  -4  13       32.28       12.33     19.96 o
  -7  -3  13       68.28       55.16     21.92 o
  -6  -3  13       98.82       39.07     28.31 o
  -5  -3  13      357.63      332.33     22.79 o
  -4  -3  13       95.83      108.61     35.24 o
  -3  -3  13      122.78      144.24     29.59 o
  -2  -3  13       38.38       31.54     13.76 o
  -1  -3  13       39.16       29.95     14.73 o
   0  -3  13       28.72       28.33     12.34 o
   1  -3  13       18.20       13.92     14.36 o
   2  -3  13      141.14      121.01     16.26 o
   3  -3  13       12.73        9.29     16.26 o
   4  -3  13      116.72       91.06     18.45 o
   5  -3  13        3.86        5.41     19.34 o
  -7  -2  13       29.19       22.67     20.21 o
  -6  -2  13      328.49      288.23     22.85 o
  -5  -2  13        0.18      -15.07     32.91 o
  -4  -2  13      279.95      313.65     20.27 o
  -3  -2  13      149.02      163.49     14.01 o
  -2  -2  13      122.56      176.00     13.76 o
  -1  -2  13       20.12       22.38     10.33 o
   0  -2  13        0.41        6.21     10.69 o
   1  -2  13      271.31      250.90     11.95 o
   2  -2  13       44.48       66.67     12.69 o
   3  -2  13      171.05      166.33     16.47 o
   4  -2  13        7.62      -16.43     16.43 o
   5  -2  13      199.97      210.34     27.91 o
   6  -2  13       46.89       57.76     20.25 o
  -8  -1  13       74.64       53.71     21.98 o
  -7  -1  13       77.43       67.50     28.52 o
  -6  -1  13      105.40      118.34     18.43 o
  -5  -1  13      167.27      145.45     14.78 o
  -4  -1  13      157.48      166.44     13.59 o
  -3  -1  13      168.10      149.24     12.58 o
  -2  -1  13      302.92      361.91     16.11 o
  -1  -1  13       31.64       26.02     10.65 o
   0  -1  13       24.72       53.27      9.47 o
   1  -1  13       25.50       21.33     10.02 o
   2  -1  13      210.76      214.07     12.82 o
   3  -1  13      332.34      321.97     15.32 o
   4  -1  13       92.54       90.56     15.94 o
   5  -1  13      300.21      335.44     28.94 o
   6  -1  13        4.39      -15.17     18.06 o
  -8   0  13       15.53        7.17     20.91 o
  -7   0  13        4.77      -18.44     18.44 o
  -6   0  13       34.84       39.48     16.96 o
  -5   0  13      367.68      387.17     20.29 o
  -4   0  13       26.70       12.48     10.99 o
  -3   0  13      672.96      591.84     20.66 o
  -2   0  13      191.65      190.65     12.97 o
  -1   0  13       52.14       62.80     13.90 o
   0   0  13        6.09        5.12     14.16 o
   1   0  13      116.70       96.32     10.73 o
   2   0  13      456.63      459.58     18.01 o
   3   0  13       38.93       38.92     11.91 o
   4   0  13      316.15      337.20     14.26 o
   5   0  13        0.48        0.55     21.31 o
   6   0  13      132.97      111.09     15.73 o
   7   0  13       10.53       37.16     16.40 o
  -8   1  13       89.57      122.64     21.67 o
  -7   1  13       16.77       -0.72     23.44 o
  -6   1  13       93.22       88.68     18.31 o
  -5   1  13       11.60        2.41     12.88 o
  -4   1  13      142.07      181.97     11.06 o
  -3   1  13        5.94       13.54     10.61 o
  -2   1  13       41.03       84.60     13.19 o
  -1   1  13       17.70        8.61     11.09 o
   0   1  13        2.60       10.46     10.83 o
   1   1  13      299.97      316.28     17.10 o
   2   1  13      169.73      175.82     12.34 o
   3   1  13      988.36      862.20     25.62 o
   4   1  13      132.82      123.49     11.19 o
   5   1  13      153.61      139.15     12.54 o
   6   1  13      224.44      187.80     17.52 o
   7   1  13       18.41        3.57     15.43 o
  -8   2  13        9.12       15.30     21.22 o
  -7   2  13       67.77       64.35     18.89 o
  -6   2  13      139.12      133.14     14.91 o
  -5   2  13      368.53      362.34     25.50 o
  -4   2  13      546.80      530.99     19.77 o
  -3   2  13      959.22      964.83     42.51 o
  -1   2  13        1.35      -24.74     25.12 o
   0   2  13       12.95        8.65     24.49 o
   1   2  13       69.93       58.77     25.92 o
   2   2  13      170.13      170.14     14.24 o
   3   2  13      454.44      426.44     15.49 o
   4   2  13        3.82        2.10     10.51 o
   5   2  13      324.38      326.78     13.77 o
   6   2  13        4.94       -0.86     13.16 o
   7   2  13       32.04       18.20     14.81 o
   8   2  13        9.61       19.86     16.42 o
  -8   3  13       18.23       17.31     21.14 o
  -7   3  13       68.16       54.27     18.82 o
  -6   3  13       17.64       17.43     14.04 o
  -5   3  13      898.30      854.60     27.49 o
  -4   3  13        0.73       -8.79     10.17 o
  -3   3  13      718.67      663.68     31.97 o
  -2   3  13      845.50      951.51     57.00 o
  -1   3  13      334.34      398.95     34.40 o
   0   3  13       21.13       43.69     24.95 o
   1   3  13       43.36       46.25     24.03 o
   2   3  13      999.26     1039.98     34.95 o
   3   3  13      367.91      345.53     41.57 o
   4   3  13      407.28      416.69     13.20 o
   5   3  13       44.12       42.68     10.31 o
   6   3  13       81.03       99.27     15.87 o
   7   3  13       18.09       23.55     14.31 o
   8   3  13       30.84       27.70     15.85 o
  -8   4  13       21.93        3.46     21.57 o
  -7   4  13        0.86       22.17     19.16 o
  -6   4  13      218.02      174.58     15.38 o
  -5   4  13      599.79      508.16     19.86 o
  -4   4  13      213.97      236.32     16.56 o
  -3   4  13      160.98      151.43     44.21 o
  -2   4  13       13.67      -23.90     23.90 o
  -1   4  13      238.55      223.06     29.28 o
   0   4  13        0.57      -21.76     21.76 o
   1   4  13      579.42      596.76     42.55 o
   2   4  13      842.05      811.63     51.00 o
   3   4  13     1252.95     1268.47    106.05 o
   4   4  13      547.73      533.25     15.72 o
   5   4  13      139.36      129.20     10.54 o
   6   4  13       34.64       25.34     11.09 o
   7   4  13       22.10        9.11     13.57 o
   8   4  13       27.24       14.12     15.37 o
  -8   5  13       20.30       56.66     23.63 o
  -7   5  13        5.34      -23.15     23.15 o
  -6   5  13       67.17       99.57     14.85 o
  -5   5  13       21.07        7.40     12.33 o
  -4   5  13        7.77       -7.70     10.23 o
  -3   5  13        1.22       -7.49     13.80 o
  -2   5  13      377.58      400.00     34.66 o
  -1   5  13        7.86       21.47     23.10 o
   0   5  13       63.45       54.15     23.10 o
   1   5  13       85.15       68.35     23.86 o
   2   5  13        3.64       -3.36     23.52 o
   3   5  13      320.78      334.15     17.04 o
   4   5  13       43.36       42.60      8.22 o
   5   5  13      958.50      942.54     22.98 o
   6   5  13       35.47       36.35     10.92 o
   7   5  13       27.97       44.16     15.52 o
   8   5  13        1.24      -19.63     24.04 o
  -8   6  13       91.90       84.21     43.31 o
  -7   6  13       45.33       63.44     20.78 o
  -6   6  13       98.76       96.51     18.78 o
  -5   6  13      921.80      894.51     29.54 o
  -4   6  13      119.73      155.42     16.73 o
  -3   6  13      214.24      245.16     18.27 o
  -2   6  13        1.83        3.51     10.81 o
  -1   6  13       18.55        2.10     22.98 o
   0   6  13        2.99       11.09     24.07 o
   1   6  13       42.90       30.79     23.44 o
   2   6  13      650.49      669.71     19.48 o
   3   6  13       53.68       39.85     11.62 o
   4   6  13      155.42      170.62      9.29 o
   5   6  13      680.21      704.56     19.22 o
   6   6  13        2.35       -0.50     10.61 o
   7   6  13       21.05       32.69     13.60 o
   8   6  13       49.22       45.64     15.27 o
  -8   7  13      151.95      127.80     24.80 o
  -7   7  13       36.41       25.76     21.32 o
  -6   7  13      319.08      318.48     44.30 o
  -5   7  13      540.42      496.95     22.38 o
  -4   7  13      519.28      545.73     20.53 o
  -3   7  13       83.34       79.91      9.95 o
  -2   7  13       95.23      126.17     13.48 o
  -1   7  13        9.97       18.25     16.13 o
   0   7  13        2.52       16.86      8.39 o
   1   7  13       89.26      106.55      7.73 o
   2   7  13       21.24       12.29     12.10 o
   3   7  13      156.34      178.13     13.59 o
   4   7  13        8.15       14.12      7.61 o
   5   7  13        1.01       -8.65      8.65 o
   6   7  13      167.09      167.33     11.11 o
   7   7  13        0.77        3.90     13.56 o
   8   7  13        0.82       12.99     15.30 o
   9   7  13        0.21      -18.99     18.99 o
  -7   8  13        9.12      -17.68     21.74 o
  -6   8  13      371.57      360.09     20.50 o
  -5   8  13        3.06        9.18     11.62 o
  -4   8  13      483.73      496.36     22.02 o
  -3   8  13       16.71       15.91      9.30 o
  -2   8  13       95.44      138.37      9.13 o
  -1   8  13        7.12       12.43     12.37 o
   0   8  13       48.32       48.09     11.81 o
   1   8  13      222.62      213.27     14.38 o
   2   8  13       19.72       31.91     18.50 o
   3   8  13      105.82      102.29      9.58 o
   4   8  13      121.73      146.86     11.80 o
   5   8  13      600.46      632.79     17.19 o
   6   8  13        1.98       -7.29     10.11 o
   7   8  13        2.00      -11.62     12.49 o
   8   8  13        0.08       -3.78     13.77 o
  -7   9  13        0.83        6.05     20.79 o
  -6   9  13        3.37       -2.54     17.19 o
  -5   9  13       88.52      113.92     14.77 o
  -4   9  13       13.58        0.73     11.18 o
  -3   9  13        3.40       -9.95      9.95 o
  -2   9  13      289.27      302.38     11.96 o
  -1   9  13        2.14        3.93      8.39 o
   0   9  13       11.37       18.13      8.82 o
   1   9  13       20.37       25.34      8.87 o
   2   9  13       88.36      118.18     20.15 o
   3   9  13        4.15       -7.10      8.46 o
   4   9  13      656.28      615.52     18.24 o
   5   9  13      585.61      577.60     18.78 o
   6   9  13      421.03      377.08     17.91 o
   7   9  13        4.17       18.72     15.12 o
   8   9  13        6.59      -14.16     14.16 o
  -7  10  13       11.13       21.87     20.74 o
  -6  10  13      166.04      192.22     20.24 o
  -5  10  13        6.53       21.31     14.69 o
  -4  10  13      203.16      192.53     15.19 o
  -3  10  13        3.51        2.23     16.40 o
  -2  10  13       37.20       30.34     10.29 o
  -1  10  13        1.11       19.75      9.52 o
   0  10  13       17.29       16.14      9.27 o
   1  10  13        0.55       -3.18      8.99 o
   2  10  13      353.63      347.10     12.69 o
   3  10  13        3.46       15.38      9.60 o
   4  10  13      332.68      329.84     13.38 o
   5  10  13       22.97       24.70     11.15 o
   6  10  13      324.61      312.43     25.14 o
   7  10  13       16.24       27.14     13.63 o
   8  10  13      170.84      185.46     16.30 o
  -6  11  13      105.86      108.91     22.44 o
  -5  11  13        0.17      -13.73     15.41 o
  -4  11  13      348.26      362.73     18.17 o
  -3  11  13       36.39       16.11     13.48 o
  -2  11  13      234.27      270.11     15.77 o
  -1  11  13        9.97       14.26     13.54 o
   0  11  13        5.24       22.50     10.43 o
   1  11  13        5.83        8.21     11.17 o
   2  11  13        7.93       28.36     10.38 o
   3  11  13       16.89       17.61     10.52 o
   4  11  13       36.56       42.15     14.18 o
   5  11  13      134.58      165.78     14.91 o
   6  11  13       60.73       73.45     15.88 o
   7  11  13        3.11       -8.88     15.97 o
   8  11  13       65.93       53.37     15.96 o
  -5  12  13       10.25       -1.28     20.65 o
  -4  12  13       51.39       78.50     16.12 o
  -3  12  13       89.30      127.38     15.71 o
  -2  12  13       67.04       41.71     14.27 o
  -1  12  13       40.44        6.38     11.87 o
   0  12  13        0.66      -11.39     11.39 o
   1  12  13        4.20       -9.12     11.24 o
   2  12  13      457.43      412.53     15.57 o
   3  12  13       21.07        2.38     11.77 o
   4  12  13      263.32      211.39     15.68 o
   5  12  13       50.44       33.06     14.84 o
   6  12  13       15.32       21.42     18.34 o
   7  12  13        1.51        5.14     17.02 o
  -5  13  13       46.40       18.03     21.71 o
  -4  13  13        1.73       -0.46     20.85 o
  -3  13  13      308.10      329.88     19.32 o
  -2  13  13        2.73        3.28     15.09 o
  -1  13  13       19.75       10.34     14.58 o
   0  13  13        6.99       11.58     14.34 o
   1  13  13        0.95        2.93     14.09 o
   2  13  13       46.81       54.15     14.57 o
   3  13  13        0.33       -3.54     14.55 o
   4  13  13      255.92      246.71     17.37 o
   5  13  13       20.01       -1.15     15.69 o
   6  13  13      200.27      174.20     18.30 o
   7  13  13       31.42       34.09     18.17 o
  -3  14  13       18.26       24.47     18.57 o
  -2  14  13        4.90      -14.48     16.36 o
  -1  14  13       56.37       77.27     16.58 o
   0  14  13        3.57      -15.46     15.46 o
   1  14  13       52.50       43.64     16.46 o
   2  14  13        7.91      -14.47     15.69 o
   3  14  13      276.25      304.98     19.02 o
   4  14  13       69.50       54.02     16.94 o
   5  14  13        2.00       -2.33     17.22 o
   6  14  13       80.63       64.82     18.57 o
  -2  15  13        7.60      -15.06     17.47 o
  -1  15  13       13.12        6.07     17.37 o
   0  15  13        0.88      -13.38     17.02 o
   1  15  13       51.86       31.98     17.58 o
   2  15  13        6.20      -16.33     17.25 o
   3  15  13       68.29       53.23     18.03 o
   4  15  13       13.93        4.54     17.80 o
   5  15  13       22.76       36.39     18.89 o
   0  16  13        4.85       30.26     26.73 o
   1  16  13        0.30        5.85     18.53 o
   2  16  13        2.03      -10.40     18.60 o
   3  16  13       12.63       16.64     19.24 o
  -2  -5  14       12.10       12.18     20.75 o
  -1  -5  14      275.97      252.67     20.07 o
   0  -5  14       26.89      -10.57     17.69 o
  -4  -4  14        9.12       16.96     19.70 o
  -3  -4  14        0.23      -12.54     18.66 o
  -2  -4  14      136.29      127.96     27.89 o
  -1  -4  14        3.34        3.32     15.48 o
   0  -4  14      132.48      166.93     17.48 o
   1  -4  14       46.71       25.51     24.33 o
   2  -4  14       19.71        5.46     17.68 o
  -6  -3  14       11.60       38.28     20.55 o
  -5  -3  14        0.02       -4.94     18.44 o
  -4  -3  14        3.54       -6.80     17.68 o
  -3  -3  14      124.77      119.82     18.46 o
  -2  -3  14      237.74      234.07     17.04 o
  -1  -3  14      367.15      339.77     16.06 o
   0  -3  14      652.34      704.09     39.57 o
   1  -3  14       93.51       58.71     17.09 o
   2  -3  14      141.25      157.63     14.80 o
   3  -3  14        1.51      -15.85     17.15 o
  -6  -2  14       17.43        8.87     34.70 o
  -5  -2  14        3.07       51.69     17.65 o
  -4  -2  14        4.28       -3.13     13.88 o
  -3  -2  14      203.88      183.16     18.67 o
  -2  -2  14       12.84       -9.72     12.84 o
  -1  -2  14      514.17      468.69     19.46 o
   0  -2  14      545.85      514.18     18.71 o
   1  -2  14      479.48      468.63     17.34 o
   2  -2  14      181.10      181.44     14.58 o
   3  -2  14       10.94       35.43     15.84 o
   4  -2  14       10.95       -1.16     17.06 o
  -7  -1  14       15.72       21.79     20.09 o
  -6  -1  14       17.48       37.62     17.99 o
  -5  -1  14        3.59       17.50     28.12 o
  -4  -1  14        2.65       12.31     14.93 o
  -3  -1  14       58.33       49.54     16.83 o
  -2  -1  14       54.52       54.57     11.83 o
  -1  -1  14       40.54       62.60     11.79 o
   0  -1  14        6.44       -1.05     11.87 o
   1  -1  14      168.59      170.20     11.89 o
   2  -1  14        7.57        2.11     11.64 o
   3  -1  14       77.57       71.11     13.17 o
   4  -1  14        0.01       -7.99     16.01 o
   5  -1  14        4.47        1.59     17.46 o
  -7   0  14      112.05      175.52     35.77 o
  -6   0  14        2.37        9.38     17.03 o
  -5   0  14       36.88       15.37     17.07 o
  -4   0  14       15.08       18.42     19.35 o
  -3   0  14      126.28      104.26     11.73 o
  -2   0  14       16.05       -3.63     11.46 o
  -1   0  14      407.94      380.46     25.54 o
   0   0  14      608.09      639.27     34.61 o
   1   0  14       94.36       90.34     13.63 o
   2   0  14        4.82       -8.41     11.94 o
   3   0  14       89.00      105.89     11.56 o
   4   0  14       67.66       53.80     12.20 o
   5   0  14       55.87       62.44     14.80 o
   6   0  14       53.55       46.29     16.07 o
  -7   1  14       47.87       56.88     19.69 o
  -6   1  14       45.83       56.83     25.04 o
  -5   1  14       26.83       22.66     12.71 o
  -4   1  14       19.14       31.68     12.96 o
  -3   1  14      833.20      743.02     27.57 o
  -2   1  14      117.38      122.91     14.79 o
  -1   1  14     1111.30      946.35     41.38 o
   0   1  14      187.85      222.30     17.48 o
   1   1  14      703.27      664.31     54.46 o
   2   1  14        4.33        0.06     10.07 o
   3   1  14       40.42       61.44     11.52 o
   4   1  14      118.11      142.83     11.94 o
   5   1  14       24.28      -13.39     13.39 o
   6   1  14      109.27       93.87     15.66 o
  -8   2  14       63.43       71.10     19.25 o
  -7   2  14       76.55       51.22     16.66 o
  -6   2  14        1.52       -6.79     14.00 o
  -5   2  14        6.86       25.17     13.72 o
  -4   2  14       87.13       55.25     11.20 o
  -3   2  14     1225.99     1119.63     48.43 o
  -2   2  14      424.30      368.03     21.42 o
  -1   2  14      632.60      597.73     44.19 o
   0   2  14      176.34      174.46     31.30 o
   1   2  14      757.43      631.60     25.21 o
   2   2  14       95.62       92.38     27.12 o
   3   2  14      332.80      321.95     13.61 o
   4   2  14       67.27       58.38     10.31 o
   5   2  14        0.42       -8.80     11.28 o
   6   2  14       33.11       26.23     14.07 o
   7   2  14       11.26       33.87     15.51 o
  -8   3  14        4.37       36.90     21.82 o
  -7   3  14      292.88      295.04     23.31 o
  -6   3  14       32.54       15.40     14.30 o
  -5   3  14       22.68       71.60     14.94 o
  -4   3  14       72.88       72.76     16.09 o
  -3   3  14       75.05       43.27     13.44 o
  -2   3  14       55.71       38.31     28.82 o
  -1   3  14       24.11       25.79     27.18 o
   0   3  14      571.19      656.54     48.22 o
   1   3  14       92.73      106.28     28.15 o
   2   3  14      196.57      255.95     32.05 o
   3   3  14      471.36      435.87     22.66 o
   4   3  14       10.86        3.25     10.54 o
   5   3  14       15.83        7.83     10.61 o
   6   3  14       10.40        6.12     13.21 o
   7   3  14      194.70      218.37     17.81 o
  -8   4  14       82.27       52.50     23.17 o
  -7   4  14       74.74       83.91     20.48 o
  -6   4  14       33.45       28.93     14.23 o
  -5   4  14        4.81        5.02     15.05 o
  -4   4  14       72.14      121.31     27.67 o
  -3   4  14      193.57      129.51     15.00 o
  -2   4  14      191.29      232.09     32.47 o
  -1   4  14       46.01       36.50     26.46 o
   0   4  14      145.48      189.96     29.62 o
   1   4  14       20.76       32.09     25.29 o
   2   4  14        5.04        2.27     25.50 o
   3   4  14      388.95      345.84     18.38 o
   4   4  14       26.42        4.14     11.94 o
   5   4  14        7.49        4.64     10.14 o
   6   4  14       78.11       88.36     14.24 o
   7   4  14       79.49       87.02     14.99 o
  -8   5  14      131.34      161.54     29.11 o
  -7   5  14       40.63       38.17     22.83 o
  -6   5  14       10.13        5.55     14.31 o
  -5   5  14       17.19       10.17     12.57 o
  -4   5  14      363.64      372.52     25.54 o
  -3   5  14      226.04      202.03     15.28 o
  -2   5  14      700.97      761.72     51.17 o
  -1   5  14        6.86        8.95     25.46 o
   0   5  14      442.26      600.79     41.84 o
   1   5  14       30.33       18.57     25.41 o
   2   5  14      526.45      538.24     40.50 o
   3   5  14        6.77        7.43     11.91 o
   4   5  14       43.01       29.64      9.68 o
   5   5  14        4.78       -0.50      8.86 o
   6   5  14        1.28       -3.04     11.10 o
   7   5  14      118.86      137.49     15.04 o
   8   5  14       39.68       34.07     15.81 o
  -7   6  14      132.74      177.50     43.67 o
  -6   6  14       32.06       26.17     18.37 o
  -5   6  14       78.58       34.14     13.42 o
  -4   6  14       43.58       51.59     18.87 o
  -3   6  14       92.34       62.30     13.42 o
  -2   6  14     1441.64     1467.09     55.47 o
  -1   6  14      133.33      136.40     28.02 o
   0   6  14     4181.56     4639.78    194.92 o
   1   6  14      111.14      101.20     27.85 o
   2   6  14     1340.62     1355.04     70.61 o
   3   6  14      253.79      243.78     15.57 o
   4   6  14      341.25      276.15     12.46 o
   5   6  14       63.34       69.00      9.07 o
   6   6  14       27.88       27.09     10.22 o
   7   6  14      357.51      370.34     17.68 o
   8   6  14       45.69       49.38     19.17 o
  -7   7  14       52.33       60.06     22.20 o
  -6   7  14       19.76       15.63     22.35 o
  -5   7  14       20.91       25.20     13.69 o
  -4   7  14       13.73       -0.73     11.10 o
  -3   7  14        5.42       -2.79     11.59 o
  -2   7  14      458.45      418.99     52.74 o
  -1   7  14       23.37       11.01     27.30 o
   0   7  14     2474.04     2575.02    115.81 o
   1   7  14        2.40      -25.33     25.33 o
   2   7  14      759.96      824.92     30.58 o
   3   7  14       62.74       44.84     12.42 o
   4   7  14      179.01      192.45     11.55 o
   5   7  14       18.58       16.28      8.88 o
   6   7  14       27.06       17.54     10.11 o
   7   7  14      129.62      152.28     13.55 o
   8   7  14       26.69        1.11     15.47 o
  -7   8  14        0.86       -4.11     22.28 o
  -6   8  14        1.19       36.99     19.96 o
  -5   8  14      286.16      291.83     28.45 o
  -4   8  14       38.64       37.29     17.18 o
  -3   8  14        6.64        7.93     10.56 o
  -2   8  14      140.84      165.88     15.02 o
  -1   8  14        7.23        1.31     27.83 o
   0   8  14        0.89       -0.75     26.57 o
   1   8  14       14.43        8.87     28.50 o
   2   8  14      183.48      161.61     13.45 o
   3   8  14        2.97        2.44      8.92 o
   4   8  14        0.09        6.99      8.03 o
   5   8  14       30.97       19.22      9.25 o
   6   8  14        5.91        3.95     17.58 o
   7   8  14       15.10       -0.02     12.65 o
   8   8  14      119.35      136.17     16.75 o
  -7   9  14       15.87       26.43     24.06 o
  -6   9  14       11.00       20.03     17.80 o
  -5   9  14       44.41       46.92     14.46 o
  -4   9  14        1.87       -3.03     11.31 o
  -3   9  14        0.56      -10.15     10.15 o
  -2   9  14      190.89      218.34     12.36 o
  -1   9  14        4.04       -9.49      9.49 o
   0   9  14      308.39      401.97     16.31 o
   1   9  14       18.04       18.24     10.22 o
   2   9  14      145.35      166.23     12.22 o
   3   9  14       15.78       13.63      9.00 o
   4   9  14        5.30        7.63      9.54 o
   5   9  14        9.04        8.08      9.68 o
   6   9  14       23.22       20.05     12.03 o
   7   9  14      222.21      241.10     15.25 o
   8   9  14       30.62       17.89     14.76 o
  -6  10  14        5.35       -2.76     18.78 o
  -5  10  14        0.97       -6.02     14.92 o
  -4  10  14       11.64        9.31     13.78 o
  -3  10  14      200.18      182.29     12.51 o
  -2  10  14        1.19        1.57     10.15 o
  -1  10  14      584.43      546.82     16.92 o
   0  10  14      612.42      627.82     20.88 o
   1  10  14      259.71      284.73     13.14 o
   2  10  14      238.87      224.94     12.98 o
   3  10  14       17.89       10.59      9.46 o
   4  10  14       22.04       16.85     10.32 o
   5  10  14      425.80      371.94     14.87 o
   6  10  14        7.23       12.02     12.45 o
   7  10  14      141.78      144.23     14.78 o
   8  10  14        0.97      -14.86     14.86 o
  -5  11  14       15.79        6.94     15.89 o
  -4  11  14        2.91       -5.74     14.68 o
  -3  11  14       82.22       82.30     14.21 o
  -2  11  14        0.54        7.85     11.15 o
  -1  11  14      510.07      502.86     16.57 o
   0  11  14      496.40      387.04     14.25 o
   1  11  14      566.33      532.29     16.50 o
   2  11  14       16.00        3.43     10.18 o
   3  11  14       69.55       95.04     11.08 o
   4  11  14        1.23       -9.67     11.01 o
   5  11  14      151.51      129.77     14.45 o
   6  11  14        0.91       25.07     14.85 o
   7  11  14        0.19      -16.09     16.09 o
  -5  12  14        1.41       22.80     17.10 o
  -4  12  14        1.86      -16.21     18.06 o
  -3  12  14        2.18      -14.73     14.73 o
  -2  12  14       15.84       30.00     17.18 o
  -1  12  14       50.27       33.73     12.01 o
   0  12  14        2.45       -9.93     11.52 o
   1  12  14      259.51      238.06     13.43 o
   2  12  14        2.49       -7.22     11.94 o
   3  12  14       86.88       67.26     12.12 o
   4  12  14        0.27        1.56     13.53 o
   5  12  14       26.34       19.93     14.65 o
   6  12  14       44.31       46.08     18.91 o
   7  12  14       10.52      -16.85     17.06 o
  -4  13  14        6.10      -14.30     26.62 o
  -3  13  14       11.31        7.79     16.10 o
  -2  13  14       17.86       30.76     15.59 o
  -1  13  14       57.17       56.06     15.15 o
   0  13  14       35.05       29.71     14.51 o
   1  13  14        8.21       18.41     14.24 o
   2  13  14       68.69       72.44     14.52 o
   3  13  14        0.20       -1.20     18.75 o
   4  13  14        4.81       -4.69     14.73 o
   5  13  14        0.26        3.04     15.80 o
   6  13  14        1.89        6.42     16.88 o
  -3  14  14       32.78       42.27     17.35 o
  -2  14  14       17.82       15.79     16.62 o
  -1  14  14      136.66      121.42     17.07 o
   0  14  14        0.19       -0.76     15.55 o
   1  14  14      167.45      175.62     17.04 o
   2  14  14       96.41       91.16     16.34 o
   3  14  14       21.73       45.36     16.26 o
   4  14  14       13.40        8.02     16.39 o
   5  14  14        1.94       20.56     17.23 o
  -1  15  14       35.39       30.03     17.67 o
   0  15  14       25.32       29.65     17.33 o
   1  15  14       73.29       66.40     19.86 o
   2  15  14       30.82       12.19     17.38 o
   3  15  14       71.99       55.69     17.95 o
   4  15  14       28.60       11.56     17.94 o
  -4  -3  15      196.99      151.84     21.00 o
  -3  -3  15       18.14       14.05     18.28 o
  -2  -3  15        6.73        4.65     17.78 o
  -1  -3  15        6.61       22.32     25.73 o
   0  -3  15       18.47       29.98     15.23 o
   1  -3  15       14.61       21.85     16.18 o
  -5  -2  15       72.99       51.84     18.78 o
  -4  -2  15        1.23       -8.81     16.95 o
  -3  -2  15       98.10       94.90     19.64 o
  -2  -2  15        0.61       -1.74     13.80 o
  -1  -2  15       31.41       40.04     15.43 o
   0  -2  15        5.92        3.51     12.17 o
   1  -2  15       37.56       40.52     14.57 o
   2  -2  15       89.66       79.69     13.49 o
   3  -2  15        5.57       -3.72     16.44 o
  -6  -1  15      200.45      208.73     21.23 o
  -5  -1  15       19.14       -1.06     17.17 o
  -4  -1  15      240.27      208.35     15.59 o
  -3  -1  15       41.96       39.03     13.07 o
  -2  -1  15        6.69       -1.55     12.30 o
  -1  -1  15        1.45      -12.25     12.25 o
   0  -1  15        2.26       -0.46     12.68 o
   1  -1  15      140.55      138.17     14.75 o
   2  -1  15       15.79        7.54     12.37 o
   3  -1  15      138.59       78.98     15.47 o
   4  -1  15      136.48      153.27     33.67 o
  -6   0  15      194.57      182.95     20.27 o
  -5   0  15       54.20       39.71     16.45 o
  -4   0  15      380.68      344.54     16.84 o
  -3   0  15       48.24       45.94     11.76 o
  -2   0  15       12.51       25.04     11.99 o
  -1   0  15       57.67       84.69     16.42 o
   0   0  15        3.64       13.58     13.50 o
   1   0  15       13.25       27.31     15.13 o
   2   0  15       20.48       14.99     13.05 o
   3   0  15       89.57       69.21     12.66 o
   4   0  15        1.66      -12.28     15.12 o
   5   0  15       66.29       53.87     15.70 o
  -6   1  15        7.05       -5.16     17.33 o
  -5   1  15      111.97      100.53     14.19 o
  -4   1  15      112.69      111.33     12.80 o
  -3   1  15      113.85      123.92     17.06 o
  -2   1  15        7.22       -3.78     13.82 o
  -1   1  15       53.75       57.89     13.86 o
   0   1  15       17.41       -4.07     14.53 o
   1   1  15       95.11       99.85     16.80 o
   2   1  15       69.77       54.46     11.07 o
   3   1  15        9.08       -8.81     11.97 o
   4   1  15      312.32      308.87     14.29 o
   5   1  15        2.24       -4.79     14.24 o
  -7   2  15        4.52      -11.67     19.25 o
  -6   2  15      133.31      157.32     16.57 o
  -5   2  15        1.58       -6.42     11.49 o
  -4   2  15      241.76      242.60     13.79 o
  -3   2  15       95.62      147.57     16.51 o
   0   2  15       16.37       32.26     31.21 o
   1   2  15      187.97      168.32     34.36 o
   2   2  15       18.45       -2.10     33.17 o
   3   2  15      179.98      197.82     12.83 o
   4   2  15      356.35      349.11     14.11 o
   5   2  15       34.76       48.69     13.56 o
   6   2  15      196.62      211.34     16.61 o
  -7   3  15      312.67      310.77     24.08 o
  -6   3  15       44.86       67.89     18.24 o
  -5   3  15        5.66        4.39     22.17 o
  -4   3  15      679.53      677.43     37.74 o
  -3   3  15       97.89       70.61     14.66 o
  -1   3  15        7.53       22.10     30.50 o
   0   3  15        0.18       -4.45     28.23 o
   1   3  15       35.43       28.65     29.36 o
   2   3  15       27.65       13.64     19.34 o
   3   3  15      228.99      247.07     17.61 o
   4   3  15        0.74       -7.97     13.69 o
   5   3  15       95.27      103.25     14.21 o
   6   3  15       12.05       -4.34     13.82 o
  -7   4  15      155.03      190.01     40.10 o
  -6   4  15       22.11       41.40     18.11 o
  -5   4  15       39.58       42.49     13.15 o
  -4   4  15       56.27       55.26     11.38 o
  -3   4  15       33.56       30.41     13.82 o
  -2   4  15       53.25       51.88     31.88 o
  -1   4  15        3.51      -16.47     28.86 o
   0   4  15        3.92      -10.75     27.64 o
   1   4  15        0.08       -1.60     27.26 o
   2   4  15      379.84      324.17     34.74 o
   3   4  15      212.08      215.56     15.90 o
   4   4  15      469.50      452.99     16.60 o
   5   4  15       44.90       48.32     10.96 o
   6   4  15       50.54       55.67     13.81 o
   7   4  15       71.70       79.91     15.42 o
  -7   5  15        0.18        2.12     20.42 o
  -6   5  15       58.02       36.15     18.21 o
  -5   5  15       51.56       54.29     13.29 o
  -4   5  15       61.62       53.82     11.66 o
  -3   5  15      457.03      418.93     22.27 o
  -2   5  15       41.81       52.89     29.95 o
  -1   5  15        5.19       19.79     29.53 o
   0   5  15        0.88       -2.73     26.80 o
   1   5  15        2.13       31.76     27.09 o
   2   5  15       55.15       53.73     29.36 o
   3   5  15        9.39        7.64     28.67 o
   4   5  15      370.98      333.62     25.31 o
   5   5  15       11.23       -3.23     13.16 o
   6   5  15       52.53       66.54     16.76 o
   7   5  15        5.21        8.77     14.56 o
  -7   6  15       50.69       36.23     24.26 o
  -6   6  15       19.41       -0.72     18.71 o
  -5   6  15        6.39       -6.77     23.70 o
  -4   6  15      269.94      284.40     14.78 o
  -3   6  15       23.19       27.31     13.73 o
  -2   6  15       30.89       16.42     29.15 o
  -1   6  15      204.87      187.06     31.80 o
   0   6  15        2.14       -2.44     26.46 o
   1   6  15      204.85      184.54     32.18 o
   2   6  15       94.47      167.65     31.04 o
   3   6  15      693.83      642.07     39.93 o
   4   6  15       33.56       44.11     11.23 o
   5   6  15       32.07       54.82     10.28 o
   6   6  15        2.20       -1.89     12.69 o
   7   6  15      234.16      228.47     16.39 o
  -7   7  15       69.59       79.31     22.55 o
  -6   7  15        1.67      -13.82     30.92 o
  -5   7  15       70.75       77.55     14.63 o
  -4   7  15      128.99      130.94     12.58 o
  -3   7  15       80.36       76.75     14.91 o
  -2   7  15        1.03      -12.55     14.05 o
  -1   7  15       17.22       -5.25     27.64 o
   0   7  15        4.25       23.90     28.48 o
   1   7  15      307.54      304.89     34.74 o
   2   7  15       31.83       47.65     21.99 o
   3   7  15      246.01      227.99     35.29 o
   4   7  15       96.93       75.25     10.54 o
   5   7  15        3.11        8.26      8.97 o
   6   7  15       54.05       52.80     11.71 o
   7   7  15       85.00      102.90     13.53 o
  -6   8  15       72.10       55.22     20.70 o
  -5   8  15       26.79       19.96     29.03 o
  -4   8  15       37.37       48.45     12.43 o
  -3   8  15      114.56      122.59     15.40 o
  -2   8  15        0.22        0.10     16.17 o
  -1   8  15      141.13      165.67     41.42 o
   0   8  15       24.89       39.53     29.03 o
   1   8  15      143.53      151.34     12.96 o
   2   8  15       54.55       27.67     11.70 o
   3   8  15       36.46       47.92     13.75 o
   4   8  15      411.96      414.21     15.43 o
   5   8  15        0.35       -9.22      9.22 o
   6   8  15       38.19       16.05     11.68 o
   7   8  15        7.76        8.09     16.10 o
  -6   9  15       72.41      101.28     22.66 o
  -5   9  15        0.01       -7.17     17.74 o
  -4   9  15      113.99      129.25     14.39 o
  -3   9  15       21.13       15.39     10.25 o
  -2   9  15       42.71       42.06     10.65 o
  -1   9  15       13.05        9.36     12.38 o
   0   9  15        0.63       -2.77     13.03 o
   1   9  15       72.85       77.73     14.26 o
   2   9  15       39.53       12.20     12.86 o
   3   9  15      106.07       98.83     10.76 o
   4   9  15       34.30       57.26     21.42 o
   5   9  15       39.02       49.22     10.05 o
   6   9  15        1.70       11.74     12.04 o
   7   9  15       38.93       35.70     13.62 o
  -5  10  15       87.26      111.19     15.93 o
  -4  10  15       34.66       20.95     18.34 o
  -3  10  15       77.11      113.91     12.64 o
  -2  10  15        1.37        5.31     10.22 o
  -1  10  15       10.81       -0.78     10.85 o
   0  10  15       23.65       15.58     10.32 o
   1  10  15        6.41        2.69      9.97 o
   2  10  15       59.52       56.16     10.58 o
   3  10  15       93.17       81.84     11.35 o
   4  10  15       60.14       84.38     10.91 o
   5  10  15       24.92       39.79     11.46 o
   6  10  15       19.18       32.61     12.64 o
   7  10  15       46.80       61.90     14.32 o
  -5  11  15      204.56      202.57     17.98 o
  -4  11  15        0.20        7.30     14.90 o
  -3  11  15      211.40      197.48     15.44 o
  -2  11  15       67.37       35.99     11.49 o
  -1  11  15       39.41       27.06     10.75 o
   0  11  15        5.26        8.78     10.28 o
   1  11  15        0.05        0.40      9.99 o
   2  11  15       16.41       13.35     10.34 o
   3  11  15        6.63       16.88     10.47 o
   4  11  15       67.26       91.78     11.80 o
   5  11  15        4.67       19.50     14.82 o
   6  11  15       63.25       65.79     15.34 o
  -4  12  15       12.59       20.89     16.15 o
  -3  12  15       48.89       39.85     15.34 o
  -2  12  15       51.28       57.38     14.45 o
  -1  12  15       20.82       44.38     14.56 o
   0  12  15        0.07      -11.29     11.29 o
   1  12  15       33.41       11.21     11.33 o
   2  12  15       27.16       21.67     11.48 o
   3  12  15      180.05      176.79     15.82 o
   4  12  15       15.65        4.62     13.55 o
   5  12  15      124.72      129.46     15.68 o
   6  12  15       17.36        2.67     22.21 o
  -3  13  15        0.19        2.63     16.32 o
  -2  13  15       10.23       23.22     15.51 o
  -1  13  15        1.48        6.65     14.80 o
   0  13  15        1.64       16.95     14.39 o
   1  13  15       39.32       43.06     14.48 o
   2  13  15       13.62       34.34     24.06 o
   3  13  15      124.03      119.60     17.30 o
   4  13  15        1.43        5.49     14.94 o
   5  13  15      160.57      128.56     20.15 o
  -2  14  15        4.03      -16.59     16.59 o
  -1  14  15       32.97       39.27     16.47 o
   0  14  15        0.78      -10.10     15.76 o
   1  14  15        4.82       12.21     16.03 o
   2  14  15       19.94       18.75     22.47 o
   3  14  15        2.18       14.08     15.82 o
   4  14  15       28.18       18.38     16.09 o
   0  15  15        2.28        9.10     17.16 o
   1  15  15       10.77      -17.16     17.16 o
   2  15  15        2.85      -17.16     17.16 o
  -2  -2  16      297.61      312.41     21.62 o
  -1  -2  16       18.99       14.64     17.05 o
   0  -2  16       81.55       89.33     18.67 o
  -4  -1  16        2.50       -9.96     16.60 o
  -3  -1  16       26.33       23.16     13.76 o
  -2  -1  16       60.66       44.96     13.61 o
  -1  -1  16      117.27      143.62     14.51 o
   0  -1  16       32.06       17.30     13.95 o
   1  -1  16       73.64       85.30     15.43 o
   2  -1  16      143.99      149.45     15.62 o
  -5   0  16        9.11      -11.09     16.82 o
  -4   0  16        0.74        2.69     13.29 o
  -3   0  16       28.01        2.66     22.32 o
  -2   0  16      163.17      146.05     13.28 o
  -1   0  16      177.86      187.15     13.37 o
   0   0  16       28.15       10.10     14.41 o
   1   0  16      156.19      181.46     14.76 o
   2   0  16       16.91       41.96     23.50 o
   3   0  16        3.93      -16.92     17.23 o
  -5   1  16       61.77       49.80     16.73 o
  -4   1  16       10.67        2.93     12.50 o
  -3   1  16      134.07      128.31     25.65 o
  -2   1  16      404.98      377.23     26.13 o
  -1   1  16       39.28       73.72     14.95 o
   0   1  16       49.04       29.83     15.50 o
   1   1  16       96.90      124.38     18.69 o
   2   1  16       80.78       71.17     13.09 o
   3   1  16       14.41       19.65     12.88 o
   4   1  16        6.27      -16.22     16.22 o
  -6   2  16        0.21       -4.74     17.74 o
  -5   2  16       16.00       -0.11     14.71 o
  -4   2  16        5.84       -9.73     16.87 o
  -3   2  16       98.64       79.44     16.13 o
   1   2  16       21.38       25.14     16.87 o
   2   2  16      237.20      221.97     17.82 o
   3   2  16      124.24      117.81     14.56 o
   4   2  16       29.40       26.34     13.12 o
   5   2  16       27.19       22.64     14.15 o
  -6   3  16       58.13       25.89     18.65 o
  -5   3  16       92.87       87.18     13.88 o
  -4   3  16       24.88       18.23     13.99 o
  -3   3  16        6.96      -13.90     13.90 o
  -1   3  16      666.51      707.53     51.92 o
   0   3  16        2.27       -6.09     32.30 o
   1   3  16      442.91      510.48     45.41 o
   2   3  16        0.74        8.49     31.55 o
   3   3  16       24.83        5.91     15.46 o
   4   3  16        0.04       -2.89     14.06 o
   5   3  16       18.54       14.74     17.04 o
  -6   4  16      130.70       98.82     19.39 o
  -5   4  16      120.81      124.19     14.55 o
  -4   4  16        8.52       23.48     16.93 o
  -2   4  16      220.90      266.03     39.49 o
  -1   4  16       70.69      122.28     34.61 o
   0   4  16       11.10       50.33     31.63 o
   1   4  16      283.04      325.01     38.86 o
   2   4  16       89.16      107.71     33.82 o
   3   4  16        6.13        1.77     13.94 o
   4   4  16        4.97       27.65     11.36 o
   5   4  16        2.36       -0.75     15.59 o
   6   4  16       63.53       49.32     14.40 o
  -6   5  16        4.72      -17.54     18.71 o
  -5   5  16        0.61      -13.32     13.32 o
  -4   5  16       22.73       32.26     17.81 o
  -2   5  16       53.53       77.04     33.44 o
  -1   5  16      207.52      219.03     35.24 o
   0   5  16        9.01        2.90     30.88 o
   1   5  16       15.28       56.12     30.04 o
   2   5  16       88.37       92.29     31.67 o
   3   5  16        5.12       -9.27     13.63 o
   4   5  16       11.08       -3.21     10.71 o
   5   5  16       21.54       38.81     12.62 o
   6   5  16       17.30        6.30     13.76 o
  -6   6  16       20.72       24.26     40.81 o
  -5   6  16       17.01       23.73     13.91 o
  -4   6  16       73.31       68.52     12.48 o
  -3   6  16       55.51       50.96     15.94 o
  -2   6  16      254.73      303.42     38.23 o
  -1   6  16      490.52      399.03     41.67 o
   0   6  16      275.42      311.86     36.17 o
   1   6  16      389.30      374.41     38.65 o
   2   6  16       16.06       19.58     30.46 o
   3   6  16        1.50       -4.72     17.48 o
   4   6  16       51.95       14.72     10.49 o
   5   6  16      131.75      150.33     19.41 o
   6   6  16      184.98      195.67     13.02 o
  -6   7  16        3.40       19.52     29.45 o
  -5   7  16       78.15      101.49     15.72 o
  -4   7  16       84.49       78.46     15.69 o
  -3   7  16       79.68       58.92     15.41 o
  -2   7  16      516.20      603.10     48.60 o
  -1   7  16      273.12      253.94     36.04 o
   0   7  16      178.52      209.49     34.15 o
   1   7  16      468.07      449.65     41.08 o
   2   7  16      276.25      298.51     37.26 o
   3   7  16        2.37        5.42     12.95 o
   4   7  16       71.53       80.76     10.95 o
   5   7  16       19.47       36.14     12.15 o
   6   7  16      120.07      122.29     12.28 o
  -5   8  16       71.47       66.61     18.96 o
  -4   8  16        2.21      -12.53     12.53 o
  -3   8  16        9.33        3.41     11.03 o
  -2   8  16       40.63       27.48     14.43 o
  -1   8  16       21.45      -19.24     30.25 o
   0   8  16        9.51      -12.56     30.08 o
   1   8  16        0.30       19.45     30.12 o
   2   8  16      294.93      363.29     20.36 o
   3   8  16        2.65       20.80     13.36 o
   4   8  16       51.44       39.29     11.12 o
   5   8  16        0.40       -5.20     12.09 o
   6   8  16        0.14      -11.59     11.59 o
  -5   9  16       28.30       46.36     20.10 o
  -4   9  16       39.07       50.20     13.64 o
  -3   9  16       10.06       20.68     12.15 o
  -2   9  16        0.55      -12.36     12.36 o
  -1   9  16      384.23      433.73     22.02 o
   0   9  16       39.36       42.16     17.81 o
   1   9  16      259.02      293.40     19.34 o
   2   9  16       23.26       14.98     12.79 o
   3   9  16       17.83       15.25     12.17 o
   4   9  16       40.75       32.97     11.38 o
   5   9  16       22.20       18.34      9.83 o
   6   9  16       22.00       25.79     13.09 o
  -5  10  16       18.50       19.80     18.21 o
  -4  10  16        6.47       -6.37     16.63 o
  -3  10  16        0.20      -12.26     12.80 o
  -2  10  16       67.37      113.07     14.38 o
  -1  10  16       28.11       30.02     11.17 o
   0  10  16       74.45      104.25     16.93 o
   1  10  16      115.77      114.84     10.92 o
   2  10  16       19.84       18.90     13.89 o
   3  10  16        0.39       -0.31     10.93 o
   4  10  16        5.20       -5.65     11.88 o
   5  10  16      120.57      134.95     14.13 o
   6  10  16        2.85      -10.58     12.51 o
  -4  11  16        2.21        2.23     15.13 o
  -3  11  16        8.58        1.66     13.80 o
  -2  11  16      240.29      217.20     15.06 o
  -1  11  16       49.24       77.90     12.78 o
   0  11  16       29.76       18.94     17.38 o
   1  11  16        9.53        5.06     11.34 o
   2  11  16       95.56      120.81     12.44 o
   3  11  16        2.37        3.73     11.91 o
   4  11  16       31.71       37.43     11.52 o
   5  11  16       66.95       45.91     14.27 o
  -3  12  16       22.55       23.72     15.30 o
  -2  12  16       33.29       18.33     14.19 o
  -1  12  16       83.70       84.61     12.37 o
   0  12  16        4.36       -9.72     17.32 o
   1  12  16      107.70      133.42     23.37 o
   2  12  16      179.59      171.19     12.53 o
   3  12  16        7.35       -7.17     17.74 o
   4  12  16       15.82        1.27     16.35 o
   5  12  16       14.31       31.71     15.50 o
  -2  13  16       39.15       25.78     19.73 o
  -1  13  16        0.59        5.23     14.88 o
   0  13  16       17.23       11.58     14.29 o
   1  13  16       12.75       11.94     16.97 o
   2  13  16        2.52        4.44     15.75 o
   3  13  16        5.07       28.02     14.34 o
   4  13  16       23.26       12.93     14.94 o
   0  14  16       13.04       19.71     15.73 o
   1  14  16       22.61       19.42     15.58 o
   2  14  16       61.45       49.74     15.92 o
   3  14  16        3.61        9.08     15.66 o
  -2   0  17       36.31       23.44     15.39 o
  -1   0  17        0.06        4.71     12.51 o
   0   0  17        5.77       -7.20     14.33 o
  -3   1  17        0.39       -7.23     11.86 o
  -2   1  17      155.47      173.79     19.20 o
  -1   1  17       22.03       20.29     15.88 o
   0   1  17        0.05      -15.88     15.88 o
   1   1  17       63.29       45.58     18.90 o
   2   1  17       17.54       31.78     13.53 o
  -4   2  17       16.58       27.76     12.59 o
  -3   2  17       29.39       32.05     16.30 o
   2   2  17      187.81      176.93     18.38 o
   3   2  17       19.26       30.01     12.74 o
  -4   3  17       56.73       83.42     15.36 o
  -3   3  17      108.88      136.40     17.35 o
   0   3  17        2.51       18.44     36.67 o
   1   3  17        4.85        9.70     35.08 o
   2   3  17       97.17       75.91     36.42 o
   3   3  17       31.16       44.69     16.74 o
   4   3  17       76.07       87.53     13.76 o
  -5   4  17        0.06      -10.94     14.17 o
  -4   4  17       48.93       78.21     15.01 o
  -1   4  17        1.73      -26.97     35.29 o
   0   4  17        0.30      -22.39     33.10 o
   1   4  17       66.46       82.08     34.95 o
   2   4  17       53.92       48.77     36.29 o
   3   4  17      156.77      177.61     17.38 o
   4   4  17        1.50        3.92     11.99 o
  -5   5  17       97.21       71.02     21.07 o
  -4   5  17       35.26       44.91     14.75 o
  -2   5  17       45.44       30.54     35.92 o
  -1   5  17        7.34       44.57     34.91 o
   0   5  17        3.49      -24.11     32.51 o
   1   5  17       31.30       30.46     33.02 o
   2   5  17      174.66      193.91     36.97 o
   3   5  17      116.47      111.19     34.45 o
   4   5  17       28.31       -1.87     13.16 o
   5   5  17      146.46      158.63     14.25 o
  -5   6  17       32.74       35.61     16.73 o
  -4   6  17        7.38       -3.11     19.16 o
  -3   6  17      138.76      172.40     41.55 o
  -2   6  17        8.33      -33.73     33.73 o
  -1   6  17       22.17        5.59     33.27 o
   0   6  17        4.26       -6.26     32.35 o
   1   6  17       25.65       56.54     32.35 o
   2   6  17       45.81       50.79     32.72 o
   3   6  17       33.12       34.09     13.73 o
   4   6  17       56.40       85.09     13.50 o
   5   6  17        0.10        7.84     12.68 o
  -5   7  17        1.80       -4.08     17.88 o
  -4   7  17       20.85       17.60     12.87 o
  -3   7  17       24.20       37.27     16.76 o
  -2   7  17        0.67       15.16     34.78 o
  -1   7  17        4.16       25.92     34.07 o
   0   7  17        0.87      -30.37     30.37 o
   1   7  17       41.34      -24.74     31.67 o
   2   7  17       42.24      -20.71     32.51 o
   3   7  17      197.76      236.33     38.94 o
   4   7  17       59.87       64.73     13.17 o
   5   7  17       47.73       66.93     15.11 o
  -4   8  17        5.37        8.25     13.06 o
  -3   8  17       41.46       55.00     13.77 o
  -2   8  17       29.53       40.65     14.60 o
  -1   8  17       35.31       10.46     32.72 o
   0   8  17        1.92       10.21     32.09 o
   1   8  17       16.14       19.62     32.60 o
   2   8  17       11.21       16.72     32.98 o
   3   8  17       51.09       51.06     14.02 o
   4   8  17        1.39      -11.01     11.01 o
   5   8  17       40.87       35.44     12.84 o
  -4   9  17       13.21       16.57     16.33 o
  -3   9  17      103.96      137.72     13.38 o
  -2   9  17       35.98       47.23     16.51 o
  -1   9  17       24.89       23.56     14.46 o
   0   9  17       10.71      -33.65     33.65 o
   1   9  17        3.56       48.64     35.03 o
   2   9  17      158.33      161.86     38.96 o
   3   9  17        0.47       -1.21     30.12 o
   4   9  17       33.19       47.11     15.55 o
   5   9  17        0.85      -10.00     14.97 o
  -3  10  17        9.98        0.10     13.26 o
  -2  10  17        0.85       -0.19     12.37 o
  -1  10  17       14.08      -12.56     16.13 o
   0  10  17        5.75       10.44     15.00 o
   1  10  17       14.16      -15.69     27.30 o
   2  10  17       43.81       18.24     14.40 o
   3  10  17       97.42      124.73     12.18 o
   4  10  17        2.12        1.59     12.15 o
   5  10  17        6.12      -11.59     18.88 o
  -3  11  17       63.14       45.04     26.47 o
  -2  11  17       57.19       92.24     13.88 o
  -1  11  17        2.90       14.83     12.54 o
   0  11  17        0.01        2.31     11.86 o
   1  11  17       17.44       -5.11     13.82 o
   2  11  17        2.17       15.09     11.50 o
   3  11  17       18.20        9.85     12.38 o
   4  11  17       22.49       34.76     16.92 o
  -2  12  17       50.98       42.69     17.55 o
  -1  12  17       16.53        6.94     16.24 o
   0  12  17        0.67        3.58     13.16 o
   1  12  17        2.04       -1.36     12.58 o
   2  12  17       45.55       55.95     13.15 o
   3  12  17       27.15       27.63     15.22 o
   0  13  17        0.06       -8.74     16.96 o
   1  13  17        8.20      -16.40     16.40 o
   2  13  17       47.11       42.33     16.66 o
   1   3  18       73.23       73.47     41.00 o
   0   4  18        0.30      -29.24     36.76 o
   1   4  18      166.61      177.94     41.88 o
   2   4  18        0.37      -13.06     37.05 o
  -1   5  18       95.85      149.00     40.41 o
   0   5  18       61.75       91.79     37.43 o
   1   5  18       97.04      131.78     37.93 o
   2   5  18        0.82       24.11     36.67 o
   3   5  18      129.88      121.07     39.45 o
  -2   6  18        8.19       44.32     38.48 o
  -1   6  18        1.94      -26.55     36.21 o
   0   6  18       72.07      116.15     36.76 o
   1   6  18       17.23        3.65     34.66 o
   2   6  18        1.04      -34.74     34.74 o
   3   6  18       19.06       52.43     35.58 o
  -3   7  18       84.65       65.28     41.04 o
  -2   7  18       41.40       53.06     38.44 o
  -1   7  18       53.99      109.60     37.89 o
   0   7  18        0.66       -5.50     35.24 o
   1   7  18        9.85       43.73     33.69 o
   2   7  18       51.15      111.61     36.84 o
   3   7  18       52.08       15.63     36.59 o
  -3   8  18        1.73       14.10     17.35 o
  -2   8  18       27.42      -11.68     36.17 o
  -1   8  18       12.93      -17.98     35.33 o
   0   8  18      193.09      254.15     39.36 o
   1   8  18       18.92       29.20     35.08 o
   2   8  18       70.62       55.58     36.67 o
   3   8  18       57.96       54.02     37.47 o
  -2   9  18      103.92      116.92     22.64 o
  -1   9  18       14.29       47.55     36.17 o
   0   9  18      558.24      567.69     49.40 o
   1   9  18        4.58       82.63     37.72 o
   2   9  18       36.02       69.52     37.30 o
   3   9  18        0.02       -9.29     14.70 o
  -2  10  18       89.09       88.77     18.63 o
  -1  10  18       22.77       42.10     26.19 o
   0  10  18      159.22      177.44     40.12 o
   1  10  18       20.31       11.94     36.25 o
   2  10  18       70.79      103.05     28.17 o
   3  10  18       59.38       81.88     11.89 o
   0  11  18        1.18        7.57     13.64 o
   1  11  18        5.79       11.85     15.67 o
   2  11  18       66.47       57.66     13.63 o
 
